# Supplementary material for: Effects of antibacterial peptides on rumen fermentation function and rumen microorganisms in goats
Source: PLoS One. 2019 Aug 30;14(8):e0221815. doi: 10.1371/journal.pone.0221815 (PMC6716671; doi:10.1371/journal.pone.0221815)
Supplement: S1 File — (DOC) [file pone.0221815.s005.doc]

MIME-version: 1.0
Content-Type: multipart/related;
	boundary="----=_NextPart_000_0076_01C29953.BE473C30";
	type="text/html"
X-MimeOLE: Produced By Microsoft MimeOLE V6.00.2800.1106

This is a multi-part message in MIME format.

------=_NextPart_000_0076_01C29953.BE473C30
Content-Type: text/html; 
Content-Transfer-Encoding: quoted-printable
Content-Location: file:///C:/Users/YRJ/AppData/Local/Temp/~tmp{18cb7b72-d130-4dd0-a147-1d1813819e40}921888.TMP.html

<html xmlns:o=3D"urn:schemas-microsoft-com:office:office" xmlns:w=3D"urn:schemas-microsoft-com:office:word" xmlns:dt=3D"uuid:C2F41010-65B3-11d1-A29F-00AA00C14882" xmlns=3D"http://www.w3.org/TR/REC-html40"><head><meta http-equiv=3DContent-Type  content=3D"text/html; charset=3Dutf-8" ><meta name=3DProgId  content=3DWord.Document ><meta name=3DGenerator  content=3D"Microsoft Word 14" ><meta name=3DOriginator  content=3D"Microsoft Word 14" ><title></title><!--[if gte mso 9]><xml><o:DocumentProperties><o:Author>YRJ</o:Author><o:LastAuthor>YRJ</o:LastAuthor><o:Revision>1</o:Revision><o:Pages>1</o:Pages><o:Lines>1</o:Lines><o:Paragraphs>1</o:Paragraphs></o:DocumentProperties><o:CustomDocumentProperties><o:KSOProductBuildVer dt:dt=3D"string" >2052-11.1.0.8696</o:KSOProductBuildVer></o:CustomDocumentProperties></xml><![endif]--><!--[if gte mso 9]><xml><o:OfficeDocumentSettings></o:OfficeDocumentSettings></xml><![endif]--><!--[if gte mso 9]><xml><w:WordDocument><w:BrowserLevel>MicrosoftInternetExplorer4</w:BrowserLevel><w:DisplayHorizontalDrawingGridEvery>0</w:DisplayHorizontalDrawingGridEvery><w:DisplayVerticalDrawingGridEvery>2</w:DisplayVerticalDrawingGridEvery><w:DocumentKind>DocumentNotSpecified</w:DocumentKind><w:DrawingGridVerticalSpacing>7.8 磅</w:DrawingGridVerticalSpacing><w:View>Web</w:View><w:Compatibility><w:UseFELayout/></w:Compatibility><w:Zoom>0</w:Zoom></w:WordDocument></xml><![endif]--><!--[if gte mso 9]><xml><w:LatentStyles DefLockedState=3D"false"  DefUnhideWhenUsed=3D"true"  DefSemiHidden=3D"true"  DefQFormat=3D"false"  DefPriority=3D"99"  LatentStyleCount=3D"260" >
=20<w:LsdException Locked=3D"false"  Priority=3D"0"  SemiHidden=3D"false"  UnhideWhenUsed=3D"false"  QFormat=3D"true"  Name=3D"Normal" ></w:LsdException>
=20<w:LsdException Locked=3D"false"  Priority=3D"0"  SemiHidden=3D"false"  UnhideWhenUsed=3D"false"  QFormat=3D"true"  Name=3D"heading 1" ></w:LsdException>
=20<w:LsdException Locked=3D"false"  Priority=3D"0"  SemiHidden=3D"false"  QFormat=3D"true"  Name=3D"heading 2" ></w:LsdException>
=20<w:LsdException Locked=3D"false"  Priority=3D"0"  SemiHidden=3D"false"  QFormat=3D"true"  Name=3D"heading 3" ></w:LsdException>
=20<w:LsdException Locked=3D"false"  Priority=3D"0"  SemiHidden=3D"false"  QFormat=3D"true"  Name=3D"heading 4" ></w:LsdException>
=20<w:LsdException Locked=3D"false"  Priority=3D"0"  SemiHidden=3D"false"  QFormat=3D"true"  Name=3D"heading 5" ></w:LsdException>
=20<w:LsdException Locked=3D"false"  Priority=3D"0"  SemiHidden=3D"false"  QFormat=3D"true"  Name=3D"heading 6" ></w:LsdException>
=20<w:LsdException Locked=3D"false"  Priority=3D"0"  SemiHidden=3D"false"  QFormat=3D"true"  Name=3D"heading 7" ></w:LsdException>
=20<w:LsdException Locked=3D"false"  Priority=3D"0"  SemiHidden=3D"false"  QFormat=3D"true"  Name=3D"heading 8" ></w:LsdException>
=20<w:LsdException Locked=3D"false"  Priority=3D"0"  SemiHidden=3D"false"  QFormat=3D"true"  Name=3D"heading 9" ></w:LsdException>
=20<w:LsdException Locked=3D"false"  Priority=3D"0"  SemiHidden=3D"false"  UnhideWhenUsed=3D"false"  Name=3D"index 1" ></w:LsdException>
=20<w:LsdException Locked=3D"false"  Priority=3D"0"  SemiHidden=3D"false"  UnhideWhenUsed=3D"false"  Name=3D"index 2" ></w:LsdException>
=20<w:LsdException Locked=3D"false"  Priority=3D"0"  SemiHidden=3D"false"  UnhideWhenUsed=3D"false"  Name=3D"index 3" ></w:LsdException>
=20<w:LsdException Locked=3D"false"  Priority=3D"0"  SemiHidden=3D"false"  UnhideWhenUsed=3D"false"  Name=3D"index 4" ></w:LsdException>
=20<w:LsdException Locked=3D"false"  Priority=3D"0"  SemiHidden=3D"false"  UnhideWhenUsed=3D"false"  Name=3D"index 5" ></w:LsdException>
=20<w:LsdException Locked=3D"false"  Priority=3D"0"  SemiHidden=3D"false"  UnhideWhenUsed=3D"false"  Name=3D"index 6" ></w:LsdException>
=20<w:LsdException Locked=3D"false"  Priority=3D"0"  SemiHidden=3D"false"  UnhideWhenUsed=3D"false"  Name=3D"index 7" ></w:LsdException>
=20<w:LsdException Locked=3D"false"  Priority=3D"0"  SemiHidden=3D"false"  UnhideWhenUsed=3D"false"  Name=3D"index 8" ></w:LsdException>
=20<w:LsdException Locked=3D"false"  Priority=3D"0"  SemiHidden=3D"false"  UnhideWhenUsed=3D"false"  Name=3D"index 9" ></w:LsdException>
=20<w:LsdException Locked=3D"false"  Priority=3D"0"  SemiHidden=3D"false"  UnhideWhenUsed=3D"false"  Name=3D"toc 1" ></w:LsdException>
=20<w:LsdException Locked=3D"false"  Priority=3D"0"  SemiHidden=3D"false"  UnhideWhenUsed=3D"false"  Name=3D"toc 2" ></w:LsdException>
=20<w:LsdException Locked=3D"false"  Priority=3D"0"  SemiHidden=3D"false"  UnhideWhenUsed=3D"false"  Name=3D"toc 3" ></w:LsdException>
=20<w:LsdException Locked=3D"false"  Priority=3D"0"  SemiHidden=3D"false"  UnhideWhenUsed=3D"false"  Name=3D"toc 4" ></w:LsdException>
=20<w:LsdException Locked=3D"false"  Priority=3D"0"  SemiHidden=3D"false"  UnhideWhenUsed=3D"false"  Name=3D"toc 5" ></w:LsdException>
=20<w:LsdException Locked=3D"false"  Priority=3D"0"  SemiHidden=3D"false"  UnhideWhenUsed=3D"false"  Name=3D"toc 6" ></w:LsdException>
=20<w:LsdException Locked=3D"false"  Priority=3D"0"  SemiHidden=3D"false"  UnhideWhenUsed=3D"false"  Name=3D"toc 7" ></w:LsdException>
=20<w:LsdException Locked=3D"false"  Priority=3D"0"  SemiHidden=3D"false"  UnhideWhenUsed=3D"false"  Name=3D"toc 8" ></w:LsdException>
=20<w:LsdException Locked=3D"false"  Priority=3D"0"  SemiHidden=3D"false"  UnhideWhenUsed=3D"false"  Name=3D"toc 9" ></w:LsdException>
=20<w:LsdException Locked=3D"false"  Priority=3D"0"  SemiHidden=3D"false"  UnhideWhenUsed=3D"false"  Name=3D"Normal Indent" ></w:LsdException>
=20<w:LsdException Locked=3D"false"  Priority=3D"0"  SemiHidden=3D"false"  UnhideWhenUsed=3D"false"  Name=3D"footnote text" ></w:LsdException>
=20<w:LsdException Locked=3D"false"  Priority=3D"0"  SemiHidden=3D"false"  UnhideWhenUsed=3D"false"  Name=3D"annotation text" ></w:LsdException>
=20<w:LsdException Locked=3D"false"  Priority=3D"0"  SemiHidden=3D"false"  UnhideWhenUsed=3D"false"  Name=3D"header" ></w:LsdException>
=20<w:LsdException Locked=3D"false"  Priority=3D"0"  SemiHidden=3D"false"  UnhideWhenUsed=3D"false"  Name=3D"footer" ></w:LsdException>
=20<w:LsdException Locked=3D"false"  Priority=3D"0"  SemiHidden=3D"false"  UnhideWhenUsed=3D"false"  Name=3D"index heading" ></w:LsdException>
=20<w:LsdException Locked=3D"false"  Priority=3D"0"  SemiHidden=3D"false"  QFormat=3D"true"  Name=3D"caption" ></w:LsdException>
=20<w:LsdException Locked=3D"false"  Priority=3D"0"  SemiHidden=3D"false"  UnhideWhenUsed=3D"false"  Name=3D"table of figures" ></w:LsdException>
=20<w:LsdException Locked=3D"false"  Priority=3D"0"  SemiHidden=3D"false"  UnhideWhenUsed=3D"false"  Name=3D"envelope address" ></w:LsdException>
=20<w:LsdException Locked=3D"false"  Priority=3D"0"  SemiHidden=3D"false"  UnhideWhenUsed=3D"false"  Name=3D"envelope return" ></w:LsdException>
=20<w:LsdException Locked=3D"false"  Priority=3D"0"  SemiHidden=3D"false"  UnhideWhenUsed=3D"false"  Name=3D"footnote reference" ></w:LsdException>
=20<w:LsdException Locked=3D"false"  Priority=3D"0"  SemiHidden=3D"false"  UnhideWhenUsed=3D"false"  Name=3D"annotation reference" ></w:LsdException>
=20<w:LsdException Locked=3D"false"  Priority=3D"0"  SemiHidden=3D"false"  UnhideWhenUsed=3D"false"  Name=3D"line number" ></w:LsdException>
=20<w:LsdException Locked=3D"false"  Priority=3D"0"  SemiHidden=3D"false"  UnhideWhenUsed=3D"false"  Name=3D"page number" ></w:LsdException>
=20<w:LsdException Locked=3D"false"  Priority=3D"0"  SemiHidden=3D"false"  UnhideWhenUsed=3D"false"  Name=3D"endnote reference" ></w:LsdException>
=20<w:LsdException Locked=3D"false"  Priority=3D"0"  SemiHidden=3D"false"  UnhideWhenUsed=3D"false"  Name=3D"endnote text" ></w:LsdException>
=20<w:LsdException Locked=3D"false"  Priority=3D"0"  SemiHidden=3D"false"  UnhideWhenUsed=3D"false"  Name=3D"table of authorities" ></w:LsdException>
=20<w:LsdException Locked=3D"false"  Priority=3D"0"  SemiHidden=3D"false"  UnhideWhenUsed=3D"false"  Name=3D"macro" ></w:LsdException>
=20<w:LsdException Locked=3D"false"  Priority=3D"0"  SemiHidden=3D"false"  UnhideWhenUsed=3D"false"  Name=3D"toa heading" ></w:LsdException>
=20<w:LsdException Locked=3D"false"  Priority=3D"0"  SemiHidden=3D"false"  UnhideWhenUsed=3D"false"  Name=3D"List" ></w:LsdException>
=20<w:LsdException Locked=3D"false"  Priority=3D"0"  SemiHidden=3D"false"  UnhideWhenUsed=3D"false"  Name=3D"List Bullet" ></w:LsdException>
=20<w:LsdException Locked=3D"false"  Priority=3D"0"  SemiHidden=3D"false"  UnhideWhenUsed=3D"false"  Name=3D"List Number" ></w:LsdException>
=20<w:LsdException Locked=3D"false"  Priority=3D"0"  SemiHidden=3D"false"  UnhideWhenUsed=3D"false"  Name=3D"List 2" ></w:LsdException>
=20<w:LsdException Locked=3D"false"  Priority=3D"0"  SemiHidden=3D"false"  UnhideWhenUsed=3D"false"  Name=3D"List 3" ></w:LsdException>
=20<w:LsdException Locked=3D"false"  Priority=3D"0"  SemiHidden=3D"false"  UnhideWhenUsed=3D"false"  Name=3D"List 4" ></w:LsdException>
=20<w:LsdException Locked=3D"false"  Priority=3D"0"  SemiHidden=3D"false"  UnhideWhenUsed=3D"false"  Name=3D"List 5" ></w:LsdException>
=20<w:LsdException Locked=3D"false"  Priority=3D"0"  SemiHidden=3D"false"  UnhideWhenUsed=3D"false"  Name=3D"List Bullet 2" ></w:LsdException>
=20<w:LsdException Locked=3D"false"  Priority=3D"0"  SemiHidden=3D"false"  UnhideWhenUsed=3D"false"  Name=3D"List Bullet 3" ></w:LsdException>
=20<w:LsdException Locked=3D"false"  Priority=3D"0"  SemiHidden=3D"false"  UnhideWhenUsed=3D"false"  Name=3D"List Bullet 4" ></w:LsdException>
=20<w:LsdException Locked=3D"false"  Priority=3D"0"  SemiHidden=3D"false"  UnhideWhenUsed=3D"false"  Name=3D"List Bullet 5" ></w:LsdException>
=20<w:LsdException Locked=3D"false"  Priority=3D"0"  SemiHidden=3D"false"  UnhideWhenUsed=3D"false"  Name=3D"List Number 2" ></w:LsdException>
=20<w:LsdException Locked=3D"false"  Priority=3D"0"  SemiHidden=3D"false"  UnhideWhenUsed=3D"false"  Name=3D"List Number 3" ></w:LsdException>
=20<w:LsdException Locked=3D"false"  Priority=3D"0"  SemiHidden=3D"false"  UnhideWhenUsed=3D"false"  Name=3D"List Number 4" ></w:LsdException>
=20<w:LsdException Locked=3D"false"  Priority=3D"0"  SemiHidden=3D"false"  UnhideWhenUsed=3D"false"  Name=3D"List Number 5" ></w:LsdException>
=20<w:LsdException Locked=3D"false"  Priority=3D"0"  SemiHidden=3D"false"  UnhideWhenUsed=3D"false"  QFormat=3D"true"  Name=3D"Title" ></w:LsdException>
=20<w:LsdException Locked=3D"false"  Priority=3D"0"  SemiHidden=3D"false"  UnhideWhenUsed=3D"false"  Name=3D"Closing" ></w:LsdException>
=20<w:LsdException Locked=3D"false"  Priority=3D"0"  SemiHidden=3D"false"  UnhideWhenUsed=3D"false"  Name=3D"Signature" ></w:LsdException>
=20<w:LsdException Locked=3D"false"  Priority=3D"0"  UnhideWhenUsed=3D"false"  Name=3D"Default Paragraph Font" ></w:LsdException>
=20<w:LsdException Locked=3D"false"  Priority=3D"0"  SemiHidden=3D"false"  UnhideWhenUsed=3D"false"  Name=3D"Body Text" ></w:LsdException>
=20<w:LsdException Locked=3D"false"  Priority=3D"0"  SemiHidden=3D"false"  UnhideWhenUsed=3D"false"  Name=3D"Body Text Indent" ></w:LsdException>
=20<w:LsdException Locked=3D"false"  Priority=3D"0"  SemiHidden=3D"false"  UnhideWhenUsed=3D"false"  Name=3D"List Continue" ></w:LsdException>
=20<w:LsdException Locked=3D"false"  Priority=3D"0"  SemiHidden=3D"false"  UnhideWhenUsed=3D"false"  Name=3D"List Continue 2" ></w:LsdException>
=20<w:LsdException Locked=3D"false"  Priority=3D"0"  SemiHidden=3D"false"  UnhideWhenUsed=3D"false"  Name=3D"List Continue 3" ></w:LsdException>
=20<w:LsdException Locked=3D"false"  Priority=3D"0"  SemiHidden=3D"false"  UnhideWhenUsed=3D"false"  Name=3D"List Continue 4" ></w:LsdException>
=20<w:LsdException Locked=3D"false"  Priority=3D"0"  SemiHidden=3D"false"  UnhideWhenUsed=3D"false"  Name=3D"List Continue 5" ></w:LsdException>
=20<w:LsdException Locked=3D"false"  Priority=3D"0"  SemiHidden=3D"false"  UnhideWhenUsed=3D"false"  Name=3D"Message Header" ></w:LsdException>
=20<w:LsdException Locked=3D"false"  Priority=3D"0"  SemiHidden=3D"false"  UnhideWhenUsed=3D"false"  QFormat=3D"true"  Name=3D"Subtitle" ></w:LsdException>
=20<w:LsdException Locked=3D"false"  Priority=3D"0"  SemiHidden=3D"false"  UnhideWhenUsed=3D"false"  Name=3D"Salutation" ></w:LsdException>
=20<w:LsdException Locked=3D"false"  Priority=3D"0"  SemiHidden=3D"false"  UnhideWhenUsed=3D"false"  Name=3D"Date" ></w:LsdException>
=20<w:LsdException Locked=3D"false"  Priority=3D"0"  SemiHidden=3D"false"  UnhideWhenUsed=3D"false"  Name=3D"Body Text First Indent" ></w:LsdException>
=20<w:LsdException Locked=3D"false"  Priority=3D"0"  SemiHidden=3D"false"  UnhideWhenUsed=3D"false"  Name=3D"Body Text First Indent 2" ></w:LsdException>
=20<w:LsdException Locked=3D"false"  Priority=3D"0"  SemiHidden=3D"false"  UnhideWhenUsed=3D"false"  Name=3D"Note Heading" ></w:LsdException>
=20<w:LsdException Locked=3D"false"  Priority=3D"0"  SemiHidden=3D"false"  UnhideWhenUsed=3D"false"  Name=3D"Body Text 2" ></w:LsdException>
=20<w:LsdException Locked=3D"false"  Priority=3D"0"  SemiHidden=3D"false"  UnhideWhenUsed=3D"false"  Name=3D"Body Text 3" ></w:LsdException>
=20<w:LsdException Locked=3D"false"  Priority=3D"0"  SemiHidden=3D"false"  UnhideWhenUsed=3D"false"  Name=3D"Body Text Indent 2" ></w:LsdException>
=20<w:LsdException Locked=3D"false"  Priority=3D"0"  SemiHidden=3D"false"  UnhideWhenUsed=3D"false"  Name=3D"Body Text Indent 3" ></w:LsdException>
=20<w:LsdException Locked=3D"false"  Priority=3D"0"  SemiHidden=3D"false"  UnhideWhenUsed=3D"false"  Name=3D"Block Text" ></w:LsdException>
=20<w:LsdException Locked=3D"false"  Priority=3D"0"  SemiHidden=3D"false"  UnhideWhenUsed=3D"false"  Name=3D"Hyperlink" ></w:LsdException>
=20<w:LsdException Locked=3D"false"  Priority=3D"0"  SemiHidden=3D"false"  UnhideWhenUsed=3D"false"  Name=3D"FollowedHyperlink" ></w:LsdException>
=20<w:LsdException Locked=3D"false"  Priority=3D"0"  SemiHidden=3D"false"  UnhideWhenUsed=3D"false"  QFormat=3D"true"  Name=3D"Strong" ></w:LsdException>
=20<w:LsdException Locked=3D"false"  Priority=3D"0"  SemiHidden=3D"false"  UnhideWhenUsed=3D"false"  QFormat=3D"true"  Name=3D"Emphasis" ></w:LsdException>
=20<w:LsdException Locked=3D"false"  Priority=3D"0"  SemiHidden=3D"false"  UnhideWhenUsed=3D"false"  Name=3D"Document Map" ></w:LsdException>
=20<w:LsdException Locked=3D"false"  Priority=3D"0"  SemiHidden=3D"false"  UnhideWhenUsed=3D"false"  Name=3D"Plain Text" ></w:LsdException>
=20<w:LsdException Locked=3D"false"  Priority=3D"0"  SemiHidden=3D"false"  UnhideWhenUsed=3D"false"  Name=3D"E-mail Signature" ></w:LsdException>
=20<w:LsdException Locked=3D"false"  Priority=3D"0"  SemiHidden=3D"false"  UnhideWhenUsed=3D"false"  Name=3D"Normal (Web)" ></w:LsdException>
=20<w:LsdException Locked=3D"false"  Priority=3D"0"  SemiHidden=3D"false"  UnhideWhenUsed=3D"false"  Name=3D"HTML Acronym" ></w:LsdException>
=20<w:LsdException Locked=3D"false"  Priority=3D"0"  SemiHidden=3D"false"  UnhideWhenUsed=3D"false"  Name=3D"HTML Address" ></w:LsdException>
=20<w:LsdException Locked=3D"false"  Priority=3D"0"  SemiHidden=3D"false"  UnhideWhenUsed=3D"false"  Name=3D"HTML Cite" ></w:LsdException>
=20<w:LsdException Locked=3D"false"  Priority=3D"0"  SemiHidden=3D"false"  UnhideWhenUsed=3D"false"  Name=3D"HTML Code" ></w:LsdException>
=20<w:LsdException Locked=3D"false"  Priority=3D"0"  SemiHidden=3D"false"  UnhideWhenUsed=3D"false"  Name=3D"HTML Definition" ></w:LsdException>
=20<w:LsdException Locked=3D"false"  Priority=3D"0"  SemiHidden=3D"false"  UnhideWhenUsed=3D"false"  Name=3D"HTML Keyboard" ></w:LsdException>
=20<w:LsdException Locked=3D"false"  Priority=3D"0"  SemiHidden=3D"false"  UnhideWhenUsed=3D"false"  Name=3D"HTML Preformatted" ></w:LsdException>
=20<w:LsdException Locked=3D"false"  Priority=3D"0"  SemiHidden=3D"false"  UnhideWhenUsed=3D"false"  Name=3D"HTML Sample" ></w:LsdException>
=20<w:LsdException Locked=3D"false"  Priority=3D"0"  SemiHidden=3D"false"  UnhideWhenUsed=3D"false"  Name=3D"HTML Typewriter" ></w:LsdException>
=20<w:LsdException Locked=3D"false"  Priority=3D"0"  SemiHidden=3D"false"  UnhideWhenUsed=3D"false"  Name=3D"HTML Variable" ></w:LsdException>
=20<w:LsdException Locked=3D"false"  Priority=3D"0"  UnhideWhenUsed=3D"false"  Name=3D"Normal Table" ></w:LsdException>
=20<w:LsdException Locked=3D"false"  Priority=3D"0"  SemiHidden=3D"false"  UnhideWhenUsed=3D"false"  Name=3D"annotation subject" ></w:LsdException>
=20<w:LsdException Locked=3D"false"  Priority=3D"99"  SemiHidden=3D"false"  Name=3D"No List" ></w:LsdException>
=20<w:LsdException Locked=3D"false"  Priority=3D"99"  SemiHidden=3D"false"  Name=3D"1 / a / i" ></w:LsdException>
=20<w:LsdException Locked=3D"false"  Priority=3D"99"  SemiHidden=3D"false"  Name=3D"1 / 1.1 / 1.1.1" ></w:LsdException>
=20<w:LsdException Locked=3D"false"  Priority=3D"99"  SemiHidden=3D"false"  Name=3D"Article / Section" ></w:LsdException>
=20<w:LsdException Locked=3D"false"  Priority=3D"0"  SemiHidden=3D"false"  UnhideWhenUsed=3D"false"  Name=3D"Table Simple 1" ></w:LsdException>
=20<w:LsdException Locked=3D"false"  Priority=3D"0"  SemiHidden=3D"false"  UnhideWhenUsed=3D"false"  Name=3D"Table Simple 2" ></w:LsdException>
=20<w:LsdException Locked=3D"false"  Priority=3D"0"  SemiHidden=3D"false"  UnhideWhenUsed=3D"false"  Name=3D"Table Simple 3" ></w:LsdException>
=20<w:LsdException Locked=3D"false"  Priority=3D"0"  SemiHidden=3D"false"  UnhideWhenUsed=3D"false"  Name=3D"Table Classic 1" ></w:LsdException>
=20<w:LsdException Locked=3D"false"  Priority=3D"0"  SemiHidden=3D"false"  UnhideWhenUsed=3D"false"  Name=3D"Table Classic 2" ></w:LsdException>
=20<w:LsdException Locked=3D"false"  Priority=3D"0"  SemiHidden=3D"false"  UnhideWhenUsed=3D"false"  Name=3D"Table Classic 3" ></w:LsdException>
=20<w:LsdException Locked=3D"false"  Priority=3D"0"  SemiHidden=3D"false"  UnhideWhenUsed=3D"false"  Name=3D"Table Classic 4" ></w:LsdException>
=20<w:LsdException Locked=3D"false"  Priority=3D"0"  SemiHidden=3D"false"  UnhideWhenUsed=3D"false"  Name=3D"Table Colorful 1" ></w:LsdException>
=20<w:LsdException Locked=3D"false"  Priority=3D"0"  SemiHidden=3D"false"  UnhideWhenUsed=3D"false"  Name=3D"Table Colorful 2" ></w:LsdException>
=20<w:LsdException Locked=3D"false"  Priority=3D"0"  SemiHidden=3D"false"  UnhideWhenUsed=3D"false"  Name=3D"Table Colorful 3" ></w:LsdException>
=20<w:LsdException Locked=3D"false"  Priority=3D"0"  SemiHidden=3D"false"  UnhideWhenUsed=3D"false"  Name=3D"Table Columns 1" ></w:LsdException>
=20<w:LsdException Locked=3D"false"  Priority=3D"0"  SemiHidden=3D"false"  UnhideWhenUsed=3D"false"  Name=3D"Table Columns 2" ></w:LsdException>
=20<w:LsdException Locked=3D"false"  Priority=3D"0"  SemiHidden=3D"false"  UnhideWhenUsed=3D"false"  Name=3D"Table Columns 3" ></w:LsdException>
=20<w:LsdException Locked=3D"false"  Priority=3D"0"  SemiHidden=3D"false"  UnhideWhenUsed=3D"false"  Name=3D"Table Columns 4" ></w:LsdException>
=20<w:LsdException Locked=3D"false"  Priority=3D"0"  SemiHidden=3D"false"  UnhideWhenUsed=3D"false"  Name=3D"Table Columns 5" ></w:LsdException>
=20<w:LsdException Locked=3D"false"  Priority=3D"0"  SemiHidden=3D"false"  UnhideWhenUsed=3D"false"  Name=3D"Table Grid 1" ></w:LsdException>
=20<w:LsdException Locked=3D"false"  Priority=3D"0"  SemiHidden=3D"false"  UnhideWhenUsed=3D"false"  Name=3D"Table Grid 2" ></w:LsdException>
=20<w:LsdException Locked=3D"false"  Priority=3D"0"  SemiHidden=3D"false"  UnhideWhenUsed=3D"false"  Name=3D"Table Grid 3" ></w:LsdException>
=20<w:LsdException Locked=3D"false"  Priority=3D"0"  SemiHidden=3D"false"  UnhideWhenUsed=3D"false"  Name=3D"Table Grid 4" ></w:LsdException>
=20<w:LsdException Locked=3D"false"  Priority=3D"0"  SemiHidden=3D"false"  UnhideWhenUsed=3D"false"  Name=3D"Table Grid 5" ></w:LsdException>
=20<w:LsdException Locked=3D"false"  Priority=3D"0"  SemiHidden=3D"false"  UnhideWhenUsed=3D"false"  Name=3D"Table Grid 6" ></w:LsdException>
=20<w:LsdException Locked=3D"false"  Priority=3D"0"  SemiHidden=3D"false"  UnhideWhenUsed=3D"false"  Name=3D"Table Grid 7" ></w:LsdException>
=20<w:LsdException Locked=3D"false"  Priority=3D"0"  SemiHidden=3D"false"  UnhideWhenUsed=3D"false"  Name=3D"Table Grid 8" ></w:LsdException>
=20<w:LsdException Locked=3D"false"  Priority=3D"0"  SemiHidden=3D"false"  UnhideWhenUsed=3D"false"  Name=3D"Table List 1" ></w:LsdException>
=20<w:LsdException Locked=3D"false"  Priority=3D"0"  SemiHidden=3D"false"  UnhideWhenUsed=3D"false"  Name=3D"Table List 2" ></w:LsdException>
=20<w:LsdException Locked=3D"false"  Priority=3D"0"  SemiHidden=3D"false"  UnhideWhenUsed=3D"false"  Name=3D"Table List 3" ></w:LsdException>
=20<w:LsdException Locked=3D"false"  Priority=3D"0"  SemiHidden=3D"false"  UnhideWhenUsed=3D"false"  Name=3D"Table List 4" ></w:LsdException>
=20<w:LsdException Locked=3D"false"  Priority=3D"0"  SemiHidden=3D"false"  UnhideWhenUsed=3D"false"  Name=3D"Table List 5" ></w:LsdException>
=20<w:LsdException Locked=3D"false"  Priority=3D"0"  SemiHidden=3D"false"  UnhideWhenUsed=3D"false"  Name=3D"Table List 6" ></w:LsdException>
=20<w:LsdException Locked=3D"false"  Priority=3D"0"  SemiHidden=3D"false"  UnhideWhenUsed=3D"false"  Name=3D"Table List 7" ></w:LsdException>
=20<w:LsdException Locked=3D"false"  Priority=3D"0"  SemiHidden=3D"false"  UnhideWhenUsed=3D"false"  Name=3D"Table List 8" ></w:LsdException>
=20<w:LsdException Locked=3D"false"  Priority=3D"0"  SemiHidden=3D"false"  UnhideWhenUsed=3D"false"  Name=3D"Table 3D effects 1" ></w:LsdException>
=20<w:LsdException Locked=3D"false"  Priority=3D"0"  SemiHidden=3D"false"  UnhideWhenUsed=3D"false"  Name=3D"Table 3D effects 2" ></w:LsdException>
=20<w:LsdException Locked=3D"false"  Priority=3D"0"  SemiHidden=3D"false"  UnhideWhenUsed=3D"false"  Name=3D"Table 3D effects 3" ></w:LsdException>
=20<w:LsdException Locked=3D"false"  Priority=3D"0"  SemiHidden=3D"false"  UnhideWhenUsed=3D"false"  Name=3D"Table Contemporary" ></w:LsdException>
=20<w:LsdException Locked=3D"false"  Priority=3D"0"  SemiHidden=3D"false"  UnhideWhenUsed=3D"false"  Name=3D"Table Elegant" ></w:LsdException>
=20<w:LsdException Locked=3D"false"  Priority=3D"0"  SemiHidden=3D"false"  UnhideWhenUsed=3D"false"  Name=3D"Table Professional" ></w:LsdException>
=20<w:LsdException Locked=3D"false"  Priority=3D"0"  SemiHidden=3D"false"  UnhideWhenUsed=3D"false"  Name=3D"Table Subtle 1" ></w:LsdException>
=20<w:LsdException Locked=3D"false"  Priority=3D"0"  SemiHidden=3D"false"  UnhideWhenUsed=3D"false"  Name=3D"Table Subtle 2" ></w:LsdException>
=20<w:LsdException Locked=3D"false"  Priority=3D"0"  SemiHidden=3D"false"  UnhideWhenUsed=3D"false"  Name=3D"Table Web 1" ></w:LsdException>
=20<w:LsdException Locked=3D"false"  Priority=3D"0"  SemiHidden=3D"false"  UnhideWhenUsed=3D"false"  Name=3D"Table Web 2" ></w:LsdException>
=20<w:LsdException Locked=3D"false"  Priority=3D"0"  SemiHidden=3D"false"  UnhideWhenUsed=3D"false"  Name=3D"Table Web 3" ></w:LsdException>
=20<w:LsdException Locked=3D"false"  Priority=3D"0"  SemiHidden=3D"false"  UnhideWhenUsed=3D"false"  Name=3D"Balloon Text" ></w:LsdException>
=20<w:LsdException Locked=3D"false"  Priority=3D"0"  SemiHidden=3D"false"  UnhideWhenUsed=3D"false"  Name=3D"Table Grid" ></w:LsdException>
=20<w:LsdException Locked=3D"false"  Priority=3D"0"  SemiHidden=3D"false"  UnhideWhenUsed=3D"false"  Name=3D"Table Theme" ></w:LsdException>
=20<w:LsdException Locked=3D"false"  Priority=3D"99"  SemiHidden=3D"false"  Name=3D"Placeholder Text" ></w:LsdException>
=20<w:LsdException Locked=3D"false"  Priority=3D"99"  SemiHidden=3D"false"  Name=3D"No Spacing" ></w:LsdException>
=20<w:LsdException Locked=3D"false"  Priority=3D"60"  SemiHidden=3D"false"  UnhideWhenUsed=3D"false"  Name=3D"Light Shading" ></w:LsdException>
=20<w:LsdException Locked=3D"false"  Priority=3D"61"  SemiHidden=3D"false"  UnhideWhenUsed=3D"false"  Name=3D"Light List" ></w:LsdException>
=20<w:LsdException Locked=3D"false"  Priority=3D"62"  SemiHidden=3D"false"  UnhideWhenUsed=3D"false"  Name=3D"Light Grid" ></w:LsdException>
=20<w:LsdException Locked=3D"false"  Priority=3D"63"  SemiHidden=3D"false"  UnhideWhenUsed=3D"false"  Name=3D"Medium Shading 1" ></w:LsdException>
=20<w:LsdException Locked=3D"false"  Priority=3D"64"  SemiHidden=3D"false"  UnhideWhenUsed=3D"false"  Name=3D"Medium Shading 2" ></w:LsdException>
=20<w:LsdException Locked=3D"false"  Priority=3D"65"  SemiHidden=3D"false"  UnhideWhenUsed=3D"false"  Name=3D"Medium List 1" ></w:LsdException>
=20<w:LsdException Locked=3D"false"  Priority=3D"66"  SemiHidden=3D"false"  UnhideWhenUsed=3D"false"  Name=3D"Medium List 2" ></w:LsdException>
=20<w:LsdException Locked=3D"false"  Priority=3D"67"  SemiHidden=3D"false"  UnhideWhenUsed=3D"false"  Name=3D"Medium Grid 1" ></w:LsdException>
=20<w:LsdException Locked=3D"false"  Priority=3D"68"  SemiHidden=3D"false"  UnhideWhenUsed=3D"false"  Name=3D"Medium Grid 2" ></w:LsdException>
=20<w:LsdException Locked=3D"false"  Priority=3D"69"  SemiHidden=3D"false"  UnhideWhenUsed=3D"false"  Name=3D"Medium Grid 3" ></w:LsdException>
=20<w:LsdException Locked=3D"false"  Priority=3D"70"  SemiHidden=3D"false"  UnhideWhenUsed=3D"false"  Name=3D"Dark List" ></w:LsdException>
=20<w:LsdException Locked=3D"false"  Priority=3D"71"  SemiHidden=3D"false"  UnhideWhenUsed=3D"false"  Name=3D"Colorful Shading" ></w:LsdException>
=20<w:LsdException Locked=3D"false"  Priority=3D"72"  SemiHidden=3D"false"  UnhideWhenUsed=3D"false"  Name=3D"Colorful List" ></w:LsdException>
=20<w:LsdException Locked=3D"false"  Priority=3D"73"  SemiHidden=3D"false"  UnhideWhenUsed=3D"false"  Name=3D"Colorful Grid" ></w:LsdException>
=20<w:LsdException Locked=3D"false"  Priority=3D"60"  SemiHidden=3D"false"  UnhideWhenUsed=3D"false"  Name=3D"Light Shading Accent 1" ></w:LsdException>
=20<w:LsdException Locked=3D"false"  Priority=3D"61"  SemiHidden=3D"false"  UnhideWhenUsed=3D"false"  Name=3D"Light List Accent 1" ></w:LsdException>
=20<w:LsdException Locked=3D"false"  Priority=3D"62"  SemiHidden=3D"false"  UnhideWhenUsed=3D"false"  Name=3D"Light Grid Accent 1" ></w:LsdException>
=20<w:LsdException Locked=3D"false"  Priority=3D"63"  SemiHidden=3D"false"  UnhideWhenUsed=3D"false"  Name=3D"Medium Shading 1 Accent 1" ></w:LsdException>
=20<w:LsdException Locked=3D"false"  Priority=3D"64"  SemiHidden=3D"false"  UnhideWhenUsed=3D"false"  Name=3D"Medium Shading 2 Accent 1" ></w:LsdException>
=20<w:LsdException Locked=3D"false"  Priority=3D"65"  SemiHidden=3D"false"  UnhideWhenUsed=3D"false"  Name=3D"Medium List 1 Accent 1" ></w:LsdException>
=20<w:LsdException Locked=3D"false"  Priority=3D"99"  SemiHidden=3D"false"  Name=3D"List Paragraph" ></w:LsdException>
=20<w:LsdException Locked=3D"false"  Priority=3D"99"  SemiHidden=3D"false"  Name=3D"Quote" ></w:LsdException>
=20<w:LsdException Locked=3D"false"  Priority=3D"99"  SemiHidden=3D"false"  Name=3D"Intense Quote" ></w:LsdException>
=20<w:LsdException Locked=3D"false"  Priority=3D"66"  SemiHidden=3D"false"  UnhideWhenUsed=3D"false"  Name=3D"Medium List 2 Accent 1" ></w:LsdException>
=20<w:LsdException Locked=3D"false"  Priority=3D"67"  SemiHidden=3D"false"  UnhideWhenUsed=3D"false"  Name=3D"Medium Grid 1 Accent 1" ></w:LsdException>
=20<w:LsdException Locked=3D"false"  Priority=3D"68"  SemiHidden=3D"false"  UnhideWhenUsed=3D"false"  Name=3D"Medium Grid 2 Accent 1" ></w:LsdException>
=20<w:LsdException Locked=3D"false"  Priority=3D"69"  SemiHidden=3D"false"  UnhideWhenUsed=3D"false"  Name=3D"Medium Grid 3 Accent 1" ></w:LsdException>
=20<w:LsdException Locked=3D"false"  Priority=3D"70"  SemiHidden=3D"false"  UnhideWhenUsed=3D"false"  Name=3D"Dark List Accent 1" ></w:LsdException>
=20<w:LsdException Locked=3D"false"  Priority=3D"71"  SemiHidden=3D"false"  UnhideWhenUsed=3D"false"  Name=3D"Colorful Shading Accent 1" ></w:LsdException>
=20<w:LsdException Locked=3D"false"  Priority=3D"72"  SemiHidden=3D"false"  UnhideWhenUsed=3D"false"  Name=3D"Colorful List Accent 1" ></w:LsdException>
=20<w:LsdException Locked=3D"false"  Priority=3D"73"  SemiHidden=3D"false"  UnhideWhenUsed=3D"false"  Name=3D"Colorful Grid Accent 1" ></w:LsdException>
=20<w:LsdException Locked=3D"false"  Priority=3D"60"  SemiHidden=3D"false"  UnhideWhenUsed=3D"false"  Name=3D"Light Shading Accent 2" ></w:LsdException>
=20<w:LsdException Locked=3D"false"  Priority=3D"61"  SemiHidden=3D"false"  UnhideWhenUsed=3D"false"  Name=3D"Light List Accent 2" ></w:LsdException>
=20<w:LsdException Locked=3D"false"  Priority=3D"62"  SemiHidden=3D"false"  UnhideWhenUsed=3D"false"  Name=3D"Light Grid Accent 2" ></w:LsdException>
=20<w:LsdException Locked=3D"false"  Priority=3D"63"  SemiHidden=3D"false"  UnhideWhenUsed=3D"false"  Name=3D"Medium Shading 1 Accent 2" ></w:LsdException>
=20<w:LsdException Locked=3D"false"  Priority=3D"64"  SemiHidden=3D"false"  UnhideWhenUsed=3D"false"  Name=3D"Medium Shading 2 Accent 2" ></w:LsdException>
=20<w:LsdException Locked=3D"false"  Priority=3D"65"  SemiHidden=3D"false"  UnhideWhenUsed=3D"false"  Name=3D"Medium List 1 Accent 2" ></w:LsdException>
=20<w:LsdException Locked=3D"false"  Priority=3D"66"  SemiHidden=3D"false"  UnhideWhenUsed=3D"false"  Name=3D"Medium List 2 Accent 2" ></w:LsdException>
=20<w:LsdException Locked=3D"false"  Priority=3D"67"  SemiHidden=3D"false"  UnhideWhenUsed=3D"false"  Name=3D"Medium Grid 1 Accent 2" ></w:LsdException>
=20<w:LsdException Locked=3D"false"  Priority=3D"68"  SemiHidden=3D"false"  UnhideWhenUsed=3D"false"  Name=3D"Medium Grid 2 Accent 2" ></w:LsdException>
=20<w:LsdException Locked=3D"false"  Priority=3D"69"  SemiHidden=3D"false"  UnhideWhenUsed=3D"false"  Name=3D"Medium Grid 3 Accent 2" ></w:LsdException>
=20<w:LsdException Locked=3D"false"  Priority=3D"70"  SemiHidden=3D"false"  UnhideWhenUsed=3D"false"  Name=3D"Dark List Accent 2" ></w:LsdException>
=20<w:LsdException Locked=3D"false"  Priority=3D"71"  SemiHidden=3D"false"  UnhideWhenUsed=3D"false"  Name=3D"Colorful Shading Accent 2" ></w:LsdException>
=20<w:LsdException Locked=3D"false"  Priority=3D"72"  SemiHidden=3D"false"  UnhideWhenUsed=3D"false"  Name=3D"Colorful List Accent 2" ></w:LsdException>
=20<w:LsdException Locked=3D"false"  Priority=3D"73"  SemiHidden=3D"false"  UnhideWhenUsed=3D"false"  Name=3D"Colorful Grid Accent 2" ></w:LsdException>
=20<w:LsdException Locked=3D"false"  Priority=3D"60"  SemiHidden=3D"false"  UnhideWhenUsed=3D"false"  Name=3D"Light Shading Accent 3" ></w:LsdException>
=20<w:LsdException Locked=3D"false"  Priority=3D"61"  SemiHidden=3D"false"  UnhideWhenUsed=3D"false"  Name=3D"Light List Accent 3" ></w:LsdException>
=20<w:LsdException Locked=3D"false"  Priority=3D"62"  SemiHidden=3D"false"  UnhideWhenUsed=3D"false"  Name=3D"Light Grid Accent 3" ></w:LsdException>
=20<w:LsdException Locked=3D"false"  Priority=3D"63"  SemiHidden=3D"false"  UnhideWhenUsed=3D"false"  Name=3D"Medium Shading 1 Accent 3" ></w:LsdException>
=20<w:LsdException Locked=3D"false"  Priority=3D"64"  SemiHidden=3D"false"  UnhideWhenUsed=3D"false"  Name=3D"Medium Shading 2 Accent 3" ></w:LsdException>
=20<w:LsdException Locked=3D"false"  Priority=3D"65"  SemiHidden=3D"false"  UnhideWhenUsed=3D"false"  Name=3D"Medium List 1 Accent 3" ></w:LsdException>
=20<w:LsdException Locked=3D"false"  Priority=3D"66"  SemiHidden=3D"false"  UnhideWhenUsed=3D"false"  Name=3D"Medium List 2 Accent 3" ></w:LsdException>
=20<w:LsdException Locked=3D"false"  Priority=3D"67"  SemiHidden=3D"false"  UnhideWhenUsed=3D"false"  Name=3D"Medium Grid 1 Accent 3" ></w:LsdException>
=20<w:LsdException Locked=3D"false"  Priority=3D"68"  SemiHidden=3D"false"  UnhideWhenUsed=3D"false"  Name=3D"Medium Grid 2 Accent 3" ></w:LsdException>
=20<w:LsdException Locked=3D"false"  Priority=3D"69"  SemiHidden=3D"false"  UnhideWhenUsed=3D"false"  Name=3D"Medium Grid 3 Accent 3" ></w:LsdException>
=20<w:LsdException Locked=3D"false"  Priority=3D"70"  SemiHidden=3D"false"  UnhideWhenUsed=3D"false"  Name=3D"Dark List Accent 3" ></w:LsdException>
=20<w:LsdException Locked=3D"false"  Priority=3D"71"  SemiHidden=3D"false"  UnhideWhenUsed=3D"false"  Name=3D"Colorful Shading Accent 3" ></w:LsdException>
=20<w:LsdException Locked=3D"false"  Priority=3D"72"  SemiHidden=3D"false"  UnhideWhenUsed=3D"false"  Name=3D"Colorful List Accent 3" ></w:LsdException>
=20<w:LsdException Locked=3D"false"  Priority=3D"73"  SemiHidden=3D"false"  UnhideWhenUsed=3D"false"  Name=3D"Colorful Grid Accent 3" ></w:LsdException>
=20<w:LsdException Locked=3D"false"  Priority=3D"60"  SemiHidden=3D"false"  UnhideWhenUsed=3D"false"  Name=3D"Light Shading Accent 4" ></w:LsdException>
=20<w:LsdException Locked=3D"false"  Priority=3D"61"  SemiHidden=3D"false"  UnhideWhenUsed=3D"false"  Name=3D"Light List Accent 4" ></w:LsdException>
=20<w:LsdException Locked=3D"false"  Priority=3D"62"  SemiHidden=3D"false"  UnhideWhenUsed=3D"false"  Name=3D"Light Grid Accent 4" ></w:LsdException>
=20<w:LsdException Locked=3D"false"  Priority=3D"63"  SemiHidden=3D"false"  UnhideWhenUsed=3D"false"  Name=3D"Medium Shading 1 Accent 4" ></w:LsdException>
=20<w:LsdException Locked=3D"false"  Priority=3D"64"  SemiHidden=3D"false"  UnhideWhenUsed=3D"false"  Name=3D"Medium Shading 2 Accent 4" ></w:LsdException>
=20<w:LsdException Locked=3D"false"  Priority=3D"65"  SemiHidden=3D"false"  UnhideWhenUsed=3D"false"  Name=3D"Medium List 1 Accent 4" ></w:LsdException>
=20<w:LsdException Locked=3D"false"  Priority=3D"66"  SemiHidden=3D"false"  UnhideWhenUsed=3D"false"  Name=3D"Medium List 2 Accent 4" ></w:LsdException>
=20<w:LsdException Locked=3D"false"  Priority=3D"67"  SemiHidden=3D"false"  UnhideWhenUsed=3D"false"  Name=3D"Medium Grid 1 Accent 4" ></w:LsdException>
=20<w:LsdException Locked=3D"false"  Priority=3D"68"  SemiHidden=3D"false"  UnhideWhenUsed=3D"false"  Name=3D"Medium Grid 2 Accent 4" ></w:LsdException>
=20<w:LsdException Locked=3D"false"  Priority=3D"69"  SemiHidden=3D"false"  UnhideWhenUsed=3D"false"  Name=3D"Medium Grid 3 Accent 4" ></w:LsdException>
=20<w:LsdException Locked=3D"false"  Priority=3D"70"  SemiHidden=3D"false"  UnhideWhenUsed=3D"false"  Name=3D"Dark List Accent 4" ></w:LsdException>
=20<w:LsdException Locked=3D"false"  Priority=3D"71"  SemiHidden=3D"false"  UnhideWhenUsed=3D"false"  Name=3D"Colorful Shading Accent 4" ></w:LsdException>
=20<w:LsdException Locked=3D"false"  Priority=3D"72"  SemiHidden=3D"false"  UnhideWhenUsed=3D"false"  Name=3D"Colorful List Accent 4" ></w:LsdException>
=20<w:LsdException Locked=3D"false"  Priority=3D"73"  SemiHidden=3D"false"  UnhideWhenUsed=3D"false"  Name=3D"Colorful Grid Accent 4" ></w:LsdException>
=20<w:LsdException Locked=3D"false"  Priority=3D"60"  SemiHidden=3D"false"  UnhideWhenUsed=3D"false"  Name=3D"Light Shading Accent 5" ></w:LsdException>
=20<w:LsdException Locked=3D"false"  Priority=3D"61"  SemiHidden=3D"false"  UnhideWhenUsed=3D"false"  Name=3D"Light List Accent 5" ></w:LsdException>
=20<w:LsdException Locked=3D"false"  Priority=3D"62"  SemiHidden=3D"false"  UnhideWhenUsed=3D"false"  Name=3D"Light Grid Accent 5" ></w:LsdException>
=20<w:LsdException Locked=3D"false"  Priority=3D"63"  SemiHidden=3D"false"  UnhideWhenUsed=3D"false"  Name=3D"Medium Shading 1 Accent 5" ></w:LsdException>
=20<w:LsdException Locked=3D"false"  Priority=3D"64"  SemiHidden=3D"false"  UnhideWhenUsed=3D"false"  Name=3D"Medium Shading 2 Accent 5" ></w:LsdException>
=20<w:LsdException Locked=3D"false"  Priority=3D"65"  SemiHidden=3D"false"  UnhideWhenUsed=3D"false"  Name=3D"Medium List 1 Accent 5" ></w:LsdException>
=20<w:LsdException Locked=3D"false"  Priority=3D"66"  SemiHidden=3D"false"  UnhideWhenUsed=3D"false"  Name=3D"Medium List 2 Accent 5" ></w:LsdException>
=20<w:LsdException Locked=3D"false"  Priority=3D"67"  SemiHidden=3D"false"  UnhideWhenUsed=3D"false"  Name=3D"Medium Grid 1 Accent 5" ></w:LsdException>
=20<w:LsdException Locked=3D"false"  Priority=3D"68"  SemiHidden=3D"false"  UnhideWhenUsed=3D"false"  Name=3D"Medium Grid 2 Accent 5" ></w:LsdException>
=20<w:LsdException Locked=3D"false"  Priority=3D"69"  SemiHidden=3D"false"  UnhideWhenUsed=3D"false"  Name=3D"Medium Grid 3 Accent 5" ></w:LsdException>
=20<w:LsdException Locked=3D"false"  Priority=3D"70"  SemiHidden=3D"false"  UnhideWhenUsed=3D"false"  Name=3D"Dark List Accent 5" ></w:LsdException>
=20<w:LsdException Locked=3D"false"  Priority=3D"71"  SemiHidden=3D"false"  UnhideWhenUsed=3D"false"  Name=3D"Colorful Shading Accent 5" ></w:LsdException>
=20<w:LsdException Locked=3D"false"  Priority=3D"72"  SemiHidden=3D"false"  UnhideWhenUsed=3D"false"  Name=3D"Colorful List Accent 5" ></w:LsdException>
=20<w:LsdException Locked=3D"false"  Priority=3D"73"  SemiHidden=3D"false"  UnhideWhenUsed=3D"false"  Name=3D"Colorful Grid Accent 5" ></w:LsdException>
=20<w:LsdException Locked=3D"false"  Priority=3D"60"  SemiHidden=3D"false"  UnhideWhenUsed=3D"false"  Name=3D"Light Shading Accent 6" ></w:LsdException>
=20<w:LsdException Locked=3D"false"  Priority=3D"61"  SemiHidden=3D"false"  UnhideWhenUsed=3D"false"  Name=3D"Light List Accent 6" ></w:LsdException>
=20<w:LsdException Locked=3D"false"  Priority=3D"62"  SemiHidden=3D"false"  UnhideWhenUsed=3D"false"  Name=3D"Light Grid Accent 6" ></w:LsdException>
=20<w:LsdException Locked=3D"false"  Priority=3D"63"  SemiHidden=3D"false"  UnhideWhenUsed=3D"false"  Name=3D"Medium Shading 1 Accent 6" ></w:LsdException>
=20<w:LsdException Locked=3D"false"  Priority=3D"64"  SemiHidden=3D"false"  UnhideWhenUsed=3D"false"  Name=3D"Medium Shading 2 Accent 6" ></w:LsdException>
=20<w:LsdException Locked=3D"false"  Priority=3D"65"  SemiHidden=3D"false"  UnhideWhenUsed=3D"false"  Name=3D"Medium List 1 Accent 6" ></w:LsdException>
=20<w:LsdException Locked=3D"false"  Priority=3D"66"  SemiHidden=3D"false"  UnhideWhenUsed=3D"false"  Name=3D"Medium List 2 Accent 6" ></w:LsdException>
=20<w:LsdException Locked=3D"false"  Priority=3D"67"  SemiHidden=3D"false"  UnhideWhenUsed=3D"false"  Name=3D"Medium Grid 1 Accent 6" ></w:LsdException>
=20<w:LsdException Locked=3D"false"  Priority=3D"68"  SemiHidden=3D"false"  UnhideWhenUsed=3D"false"  Name=3D"Medium Grid 2 Accent 6" ></w:LsdException>
=20<w:LsdException Locked=3D"false"  Priority=3D"69"  SemiHidden=3D"false"  UnhideWhenUsed=3D"false"  Name=3D"Medium Grid 3 Accent 6" ></w:LsdException>
=20<w:LsdException Locked=3D"false"  Priority=3D"70"  SemiHidden=3D"false"  UnhideWhenUsed=3D"false"  Name=3D"Dark List Accent 6" ></w:LsdException>
=20<w:LsdException Locked=3D"false"  Priority=3D"71"  SemiHidden=3D"false"  UnhideWhenUsed=3D"false"  Name=3D"Colorful Shading Accent 6" ></w:LsdException>
=20<w:LsdException Locked=3D"false"  Priority=3D"72"  SemiHidden=3D"false"  UnhideWhenUsed=3D"false"  Name=3D"Colorful List Accent 6" ></w:LsdException>
=20<w:LsdException Locked=3D"false"  Priority=3D"73"  SemiHidden=3D"false"  UnhideWhenUsed=3D"false"  Name=3D"Colorful Grid Accent 6" ></w:LsdException>
=20</w:LatentStyles></xml><![endif]--><style>
=20@font-face{
=20font-family:"Times New Roman";
=20}
=20
=20@font-face{
=20font-family:"宋体";
=20}
=20
=20@font-face{
=20font-family:"Wingdings";
=20}
=20
=20@font-face{
=20font-family:"等线";
=20}
=20
=20@font-face{
=20font-family:"Arial Unicode MS";
=20}
=20
=20p.MsoNormal{
=20mso-style-name:正文;
=20mso-style-parent:"";
=20margin:0pt;
=20margin-bottom:.0001pt;
=20text-align:left;
=20font-family:宋体;
=20font-size:12.0000pt;
=20}
=20
=20h1{
=20mso-style-name:"标题 1";
=20mso-style-next:正文;
=20margin-top:5.0000pt;
=20margin-bottom:5.0000pt;
=20mso-margin-top-alt:auto;
=20mso-margin-bottom-alt:auto;
=20text-align:left;
=20font-family:宋体;
=20color:rgb(68,84,106);
=20font-weight:bold;
=20font-style:normal;
=20font-size:24.0000pt;
=20}
=20
=20h2{
=20mso-style-name:"标题 2";
=20mso-style-noshow:yes;
=20mso-style-next:正文;
=20margin-top:5.0000pt;
=20margin-bottom:5.0000pt;
=20mso-margin-top-alt:auto;
=20mso-margin-bottom-alt:auto;
=20text-align:left;
=20font-family:宋体;
=20color:rgb(68,84,106);
=20font-weight:bold;
=20font-style:normal;
=20font-size:13.0000pt;
=20}
=20
=20h3{
=20mso-style-name:"标题 3";
=20mso-style-noshow:yes;
=20mso-style-next:正文;
=20margin-top:5.0000pt;
=20margin-bottom:5.0000pt;
=20mso-margin-top-alt:auto;
=20mso-margin-bottom-alt:auto;
=20text-align:left;
=20font-family:宋体;
=20color:rgb(68,84,106);
=20font-weight:bold;
=20font-style:normal;
=20font-size:11.0000pt;
=20}
=20
=20h4{
=20mso-style-name:"标题 4";
=20mso-style-noshow:yes;
=20mso-style-next:正文;
=20margin-top:5.0000pt;
=20margin-bottom:5.0000pt;
=20mso-margin-top-alt:auto;
=20mso-margin-bottom-alt:auto;
=20text-align:left;
=20font-family:宋体;
=20color:rgb(68,84,106);
=20font-weight:bold;
=20font-style:normal;
=20font-size:11.0000pt;
=20}
=20
=20h5{
=20mso-style-name:"标题 5";
=20mso-style-noshow:yes;
=20mso-style-next:正文;
=20margin-top:5.0000pt;
=20margin-bottom:5.0000pt;
=20mso-margin-top-alt:auto;
=20mso-margin-bottom-alt:auto;
=20text-align:left;
=20font-family:宋体;
=20font-weight:bold;
=20font-size:10.0000pt;
=20}
=20
=20h6{
=20mso-style-name:"标题 6";
=20mso-style-noshow:yes;
=20mso-style-next:正文;
=20margin-top:5.0000pt;
=20margin-bottom:5.0000pt;
=20mso-margin-top-alt:auto;
=20mso-margin-bottom-alt:auto;
=20text-align:left;
=20font-family:宋体;
=20font-weight:bold;
=20font-size:7.5000pt;
=20}
=20
=20span.10{
=20font-family:'Times New Roman';
=20}
=20
=20span.15{
=20font-family:'Times New Roman';
=20color:rgb(0,0,255);
=20text-decoration:underline;
=20text-underline:single;
=20}
=20
=20span.16{
=20font-family:'Times New Roman';
=20color:rgb(0,0,0);
=20font-weight:bold;
=20font-style:normal;
=20font-size:11.0000pt;
=20}
=20
=20span.17{
=20font-family:'Times New Roman';
=20color:rgb(0,0,0);
=20font-style:normal;
=20font-size:10.5000pt;
=20}
=20
=20span.18{
=20font-family:'Times New Roman';
=20color:rgb(0,0,0);
=20font-weight:bold;
=20font-style:normal;
=20font-size:11.0000pt;
=20}
=20
=20span.19{
=20font-family:宋体;
=20color:rgb(0,0,0);
=20font-style:normal;
=20font-size:10.5000pt;
=20}
=20
=20p.p{
=20mso-style-name:"普通\(网站\)";
=20margin-top:5.0000pt;
=20margin-right:0.0000pt;
=20margin-bottom:5.0000pt;
=20margin-left:0.0000pt;
=20mso-margin-top-alt:auto;
=20mso-margin-bottom-alt:auto;
=20text-align:left;
=20font-family:宋体;
=20font-size:12.0000pt;
=20}
=20
=20p.pre{
=20mso-style-name:"HTML 预设格式";
=20margin:0pt;
=20margin-bottom:.0001pt;
=20text-align:left;
=20font-family:宋体;
=20font-size:12.0000pt;
=20}
=20
=20p.22{
=20mso-style-name:"标题 4 Char";
=20margin:0pt;
=20margin-bottom:.0001pt;
=20text-align:left;
=20font-family:宋体;
=20color:rgb(68,84,106);
=20font-weight:bold;
=20font-style:normal;
=20font-size:11.0000pt;
=20}
=20
=20p.23{
=20mso-style-name:"标题 2 Char";
=20margin:0pt;
=20margin-bottom:.0001pt;
=20border-bottom:1.0000pt solid rgb(91,155,213);
=20mso-border-bottom-alt:1.0000pt solid rgb(91,155,213);
=20padding:0pt 0pt 0pt 0pt ;
=20text-align:left;
=20font-family:宋体;
=20color:rgb(68,84,106);
=20font-weight:bold;
=20font-style:normal;
=20font-size:13.0000pt;
=20}
=20
=20p.24{
=20mso-style-name:font7;
=20margin:0pt;
=20margin-bottom:.0001pt;
=20text-align:left;
=20font-family:'Times New Roman';
=20mso-fareast-font-family:宋体;
=20color:rgb(0,0,0);
=20font-style:normal;
=20font-size:10.5000pt;
=20}
=20
=20p.25{
=20mso-style-name:xl67;
=20margin:0pt;
=20margin-bottom:.0001pt;
=20text-align:center;
=20font-family:'Times New Roman';
=20mso-fareast-font-family:宋体;
=20font-size:14.0000pt;
=20}
=20
=20p.26{
=20mso-style-name:xl72;
=20margin:0pt;
=20margin-bottom:.0001pt;
=20text-align:left;
=20font-family:'Times New Roman';
=20mso-fareast-font-family:宋体;
=20font-weight:bold;
=20font-size:12.0000pt;
=20}
=20
=20p.27{
=20mso-style-name:"40% - 强调文字颜色 4";
=20margin:0pt;
=20margin-bottom:.0001pt;
=20text-align:left;
=20background:rgb(255,230,153);
=20font-family:宋体;
=20color:rgb(0,0,0);
=20font-style:normal;
=20font-size:11.0000pt;
=20}
=20
=20p.28{
=20mso-style-name:货币;
=20margin:0pt;
=20margin-bottom:.0001pt;
=20text-align:left;
=20font-family:宋体;
=20font-size:12.0000pt;
=20}
=20
=20p.29{
=20mso-style-name:"标题 1 Char";
=20margin:0pt;
=20margin-bottom:.0001pt;
=20border-bottom:1.0000pt solid rgb(91,155,213);
=20mso-border-bottom-alt:1.0000pt solid rgb(91,155,213);
=20padding:0pt 0pt 0pt 0pt ;
=20text-align:left;
=20font-family:宋体;
=20color:rgb(68,84,106);
=20font-weight:bold;
=20font-style:normal;
=20font-size:24.0000pt;
=20}
=20
=20p.30{
=20mso-style-name:xl85;
=20margin:0pt;
=20margin-bottom:.0001pt;
=20text-align:center;
=20vertical-align:top;
=20font-family:'Times New Roman';
=20mso-fareast-font-family:宋体;
=20font-size:12.0000pt;
=20}
=20
=20p.31{
=20mso-style-name:font20;
=20margin:0pt;
=20margin-bottom:.0001pt;
=20text-align:left;
=20font-family:宋体;
=20color:rgb(127,127,127);
=20font-style:italic;
=20font-size:11.0000pt;
=20}
=20
=20p.32{
=20mso-style-name:"强调文字颜色 2";
=20margin:0pt;
=20margin-bottom:.0001pt;
=20text-align:left;
=20background:rgb(237,125,49);
=20font-family:宋体;
=20color:rgb(255,255,255);
=20font-style:normal;
=20font-size:11.0000pt;
=20}
=20
=20p.33{
=20mso-style-name:xl84;
=20margin:0pt;
=20margin-bottom:.0001pt;
=20text-align:center;
=20font-family:'Times New Roman';
=20mso-fareast-font-family:宋体;
=20font-size:12.0000pt;
=20}
=20
=20p.34{
=20mso-style-name:"60% - 强调文字颜色 6";
=20margin:0pt;
=20margin-bottom:.0001pt;
=20text-align:left;
=20background:rgb(169,208,142);
=20font-family:宋体;
=20color:rgb(255,255,255);
=20font-style:normal;
=20font-size:11.0000pt;
=20}
=20
=20p.35{
=20mso-style-name:font14;
=20margin:0pt;
=20margin-bottom:.0001pt;
=20text-align:left;
=20font-family:宋体;
=20color:rgb(0,0,0);
=20font-style:normal;
=20font-size:11.0000pt;
=20}
=20
=20p.36{
=20mso-style-name:xl73;
=20margin:0pt;
=20margin-bottom:.0001pt;
=20text-align:left;
=20font-family:宋体;
=20font-size:12.0000pt;
=20}
=20
=20p.37{
=20mso-style-name:差;
=20margin:0pt;
=20margin-bottom:.0001pt;
=20text-align:left;
=20background:rgb(255,199,206);
=20font-family:宋体;
=20color:rgb(156,0,6);
=20font-style:normal;
=20font-size:11.0000pt;
=20}
=20
=20p.38{
=20mso-style-name:"40% - 强调文字颜色 6";
=20margin:0pt;
=20margin-bottom:.0001pt;
=20text-align:left;
=20background:rgb(198,224,180);
=20font-family:宋体;
=20color:rgb(0,0,0);
=20font-style:normal;
=20font-size:11.0000pt;
=20}
=20
=20p.39{
=20mso-style-name:输出;
=20margin:0pt;
=20margin-bottom:.0001pt;
=20border-top:1.0000pt solid rgb(63,63,63);
=20mso-border-top-alt:0.5000pt solid rgb(63,63,63);
=20border-right:1.0000pt solid rgb(63,63,63);
=20mso-border-right-alt:0.5000pt solid rgb(63,63,63);
=20border-bottom:1.0000pt solid rgb(63,63,63);
=20mso-border-bottom-alt:0.5000pt solid rgb(63,63,63);
=20border-left:1.0000pt solid rgb(63,63,63);
=20mso-border-left-alt:0.5000pt solid rgb(63,63,63);
=20padding:0pt 0pt 0pt 0pt ;
=20text-align:left;
=20background:rgb(242,242,242);
=20font-family:宋体;
=20color:rgb(63,63,63);
=20font-weight:bold;
=20font-style:normal;
=20font-size:11.0000pt;
=20}
=20
=20p.40{
=20mso-style-name:font17;
=20margin:0pt;
=20margin-bottom:.0001pt;
=20text-align:left;
=20font-family:宋体;
=20color:rgb(0,97,0);
=20font-style:normal;
=20font-size:11.0000pt;
=20}
=20
=20p.41{
=20mso-style-name:font31;
=20margin:0pt;
=20margin-bottom:.0001pt;
=20text-align:left;
=20font-family:宋体;
=20color:rgb(0,0,0);
=20font-style:normal;
=20font-size:10.5000pt;
=20}
=20
=20p.42{
=20mso-style-name:font29;
=20margin:0pt;
=20margin-bottom:.0001pt;
=20text-align:left;
=20font-family:宋体;
=20color:rgb(250,125,0);
=20font-style:normal;
=20font-size:11.0000pt;
=20}
=20
=20p.43{
=20mso-style-name:font211;
=20margin:0pt;
=20margin-bottom:.0001pt;
=20text-align:left;
=20font-family:宋体;
=20color:rgb(128,0,128);
=20text-decoration:underline;
=20text-underline:single;
=20font-style:normal;
=20font-size:11.0000pt;
=20}
=20
=20p.44{
=20mso-style-name:"货币\[0\]";
=20margin:0pt;
=20margin-bottom:.0001pt;
=20text-align:left;
=20font-family:宋体;
=20font-size:12.0000pt;
=20}
=20
=20p.45{
=20mso-style-name:"强调文字颜色 6";
=20margin:0pt;
=20margin-bottom:.0001pt;
=20text-align:left;
=20background:rgb(112,173,71);
=20font-family:宋体;
=20color:rgb(255,255,255);
=20font-style:normal;
=20font-size:11.0000pt;
=20}
=20
=20p.46{
=20mso-style-name:font16;
=20margin:0pt;
=20margin-bottom:.0001pt;
=20text-align:left;
=20font-family:宋体;
=20color:rgb(255,255,255);
=20font-style:normal;
=20font-size:11.0000pt;
=20}
=20
=20p.47{
=20mso-style-name:"千位分隔\[0\]";
=20margin:0pt;
=20margin-bottom:.0001pt;
=20text-align:left;
=20font-family:宋体;
=20font-size:12.0000pt;
=20}
=20
=20p.48{
=20mso-style-name:汇总;
=20margin:0pt;
=20margin-bottom:.0001pt;
=20border-top:1.0000pt solid rgb(91,155,213);
=20mso-border-top-alt:0.5000pt solid rgb(91,155,213);
=20border-bottom:1.0000pt double rgb(91,155,213);
=20mso-border-bottom-alt:0.5000pt double rgb(91,155,213);
=20padding:0pt 0pt 0pt 0pt ;
=20text-align:left;
=20font-family:宋体;
=20color:rgb(0,0,0);
=20font-weight:bold;
=20font-style:normal;
=20font-size:11.0000pt;
=20}
=20
=20p.49{
=20mso-style-name:xl74;
=20margin:0pt;
=20margin-bottom:.0001pt;
=20border-right:1.0000pt solid windowtext;
=20mso-border-right-alt:1.0000pt solid windowtext;
=20border-bottom:1.0000pt solid windowtext;
=20mso-border-bottom-alt:1.0000pt solid windowtext;
=20border-left:1.0000pt solid windowtext;
=20mso-border-left-alt:1.0000pt solid windowtext;
=20padding:0pt 0pt 0pt 0pt ;
=20text-align:center;
=20vertical-align:top;
=20font-family:'Times New Roman';
=20mso-fareast-font-family:宋体;
=20font-size:10.5000pt;
=20}
=20
=20p.50{
=20mso-style-name:千位分隔;
=20margin:0pt;
=20margin-bottom:.0001pt;
=20text-align:left;
=20font-family:宋体;
=20font-size:12.0000pt;
=20}
=20
=20p.51{
=20mso-style-name:font26;
=20margin:0pt;
=20margin-bottom:.0001pt;
=20text-align:left;
=20font-family:宋体;
=20color:rgb(68,84,106);
=20font-weight:bold;
=20font-style:normal;
=20font-size:18.0000pt;
=20}
=20
=20p.52{
=20mso-style-name:font23;
=20margin:0pt;
=20margin-bottom:.0001pt;
=20text-align:left;
=20font-family:宋体;
=20color:rgb(68,84,106);
=20font-weight:bold;
=20font-style:normal;
=20font-size:13.0000pt;
=20}
=20
=20p.53{
=20mso-style-name:"常规 2";
=20margin:0pt;
=20margin-bottom:.0001pt;
=20padding:0pt 0pt 0pt 0pt ;
=20text-align:left;
=20vertical-align:middle;
=20font-family:宋体;
=20color:rgb(0,0,0);
=20font-style:normal;
=20font-size:11.0000pt;
=20}
=20
=20p.54{
=20mso-style-name:font321;
=20margin:0pt;
=20margin-bottom:.0001pt;
=20text-align:left;
=20font-family:'Times New Roman';
=20mso-fareast-font-family:宋体;
=20color:rgb(0,0,0);
=20font-weight:bold;
=20font-style:normal;
=20font-size:11.0000pt;
=20}
=20
=20p.55{
=20mso-style-name:xl78;
=20margin:0pt;
=20margin-bottom:.0001pt;
=20border-right:1.0000pt solid windowtext;
=20mso-border-right-alt:1.0000pt solid windowtext;
=20border-bottom:1.0000pt solid windowtext;
=20mso-border-bottom-alt:1.0000pt solid windowtext;
=20border-left:1.0000pt solid windowtext;
=20mso-border-left-alt:1.0000pt solid windowtext;
=20padding:0pt 0pt 0pt 0pt ;
=20text-align:center;
=20vertical-align:top;
=20font-family:'Times New Roman';
=20mso-fareast-font-family:宋体;
=20font-size:12.0000pt;
=20}
=20
=20p.56{
=20mso-style-name:注释;
=20margin:0pt;
=20margin-bottom:.0001pt;
=20border-top:1.0000pt solid rgb(178,178,178);
=20mso-border-top-alt:0.5000pt solid rgb(178,178,178);
=20border-right:1.0000pt solid rgb(178,178,178);
=20mso-border-right-alt:0.5000pt solid rgb(178,178,178);
=20border-bottom:1.0000pt solid rgb(178,178,178);
=20mso-border-bottom-alt:0.5000pt solid rgb(178,178,178);
=20border-left:1.0000pt solid rgb(178,178,178);
=20mso-border-left-alt:0.5000pt solid rgb(178,178,178);
=20padding:0pt 0pt 0pt 0pt ;
=20text-align:left;
=20background:rgb(255,255,204);
=20font-family:宋体;
=20font-size:12.0000pt;
=20}
=20
=20p.57{
=20mso-style-name:font13;
=20margin:0pt;
=20margin-bottom:.0001pt;
=20text-align:left;
=20font-family:宋体;
=20color:rgb(68,84,106);
=20font-weight:bold;
=20font-style:normal;
=20font-size:11.0000pt;
=20}
=20
=20p.58{
=20mso-style-name:"60% - 强调文字颜色 2";
=20margin:0pt;
=20margin-bottom:.0001pt;
=20text-align:left;
=20background:rgb(244,176,132);
=20font-family:宋体;
=20color:rgb(255,255,255);
=20font-style:normal;
=20font-size:11.0000pt;
=20}
=20
=20p.59{
=20mso-style-name:常规;
=20margin:0pt;
=20margin-bottom:.0001pt;
=20padding:0pt 0pt 0pt 0pt ;
=20text-align:left;
=20vertical-align:middle;
=20font-family:宋体;
=20color:rgb(0,0,0);
=20font-style:normal;
=20font-size:11.0000pt;
=20}
=20
=20p.60{
=20mso-style-name:检查单元格;
=20margin:0pt;
=20margin-bottom:.0001pt;
=20border-top:1.0000pt double rgb(63,63,63);
=20mso-border-top-alt:0.5000pt double rgb(63,63,63);
=20border-right:1.0000pt double rgb(63,63,63);
=20mso-border-right-alt:0.5000pt double rgb(63,63,63);
=20border-bottom:1.0000pt double rgb(63,63,63);
=20mso-border-bottom-alt:0.5000pt double rgb(63,63,63);
=20border-left:1.0000pt double rgb(63,63,63);
=20mso-border-left-alt:0.5000pt double rgb(63,63,63);
=20padding:0pt 0pt 0pt 0pt ;
=20text-align:left;
=20background:rgb(165,165,165);
=20font-family:宋体;
=20color:rgb(255,255,255);
=20font-weight:bold;
=20font-style:normal;
=20font-size:11.0000pt;
=20}
=20
=20p.61{
=20mso-style-name:xl71;
=20margin:0pt;
=20margin-bottom:.0001pt;
=20border-top:1.0000pt solid windowtext;
=20mso-border-top-alt:1.0000pt solid windowtext;
=20border-right:1.0000pt solid windowtext;
=20mso-border-right-alt:1.0000pt solid windowtext;
=20border-bottom:1.0000pt solid windowtext;
=20mso-border-bottom-alt:1.0000pt solid windowtext;
=20padding:0pt 0pt 0pt 0pt ;
=20text-align:center;
=20vertical-align:top;
=20font-family:'Times New Roman';
=20mso-fareast-font-family:宋体;
=20font-size:10.5000pt;
=20}
=20
=20p.62{
=20mso-style-name:xl86;
=20margin:0pt;
=20margin-bottom:.0001pt;
=20text-align:left;
=20font-family:'Times New Roman';
=20mso-fareast-font-family:宋体;
=20font-weight:bold;
=20font-style:italic;
=20font-size:12.0000pt;
=20}
=20
=20p.63{
=20mso-style-name:font12;
=20margin:0pt;
=20margin-bottom:.0001pt;
=20text-align:left;
=20font-family:宋体;
=20color:rgb(63,63,118);
=20font-style:normal;
=20font-size:11.0000pt;
=20}
=20
=20p.64{
=20mso-style-name:font8;
=20margin:0pt;
=20margin-bottom:.0001pt;
=20text-align:left;
=20font-family:'Times New Roman';
=20mso-fareast-font-family:宋体;
=20color:rgb(0,0,0);
=20font-style:normal;
=20font-size:9.0000pt;
=20}
=20
=20p.65{
=20mso-style-name:"20% - 强调文字颜色 2";
=20margin:0pt;
=20margin-bottom:.0001pt;
=20text-align:left;
=20background:rgb(252,228,214);
=20font-family:宋体;
=20color:rgb(0,0,0);
=20font-style:normal;
=20font-size:11.0000pt;
=20}
=20
=20p.66{
=20mso-style-name:font5;
=20margin:0pt;
=20margin-bottom:.0001pt;
=20text-align:left;
=20font-family:'Times New Roman';
=20mso-fareast-font-family:宋体;
=20color:rgb(0,0,0);
=20font-style:normal;
=20font-size:11.0000pt;
=20}
=20
=20p.67{
=20mso-style-name:font18;
=20margin:0pt;
=20margin-bottom:.0001pt;
=20text-align:left;
=20font-family:宋体;
=20color:rgb(63,63,63);
=20font-weight:bold;
=20font-style:normal;
=20font-size:11.0000pt;
=20}
=20
=20p.68{
=20mso-style-name:xl75;
=20margin:0pt;
=20margin-bottom:.0001pt;
=20border-right:1.0000pt solid windowtext;
=20mso-border-right-alt:1.0000pt solid windowtext;
=20border-bottom:1.0000pt solid windowtext;
=20mso-border-bottom-alt:1.0000pt solid windowtext;
=20padding:0pt 0pt 0pt 0pt ;
=20text-align:center;
=20vertical-align:bottom;
=20font-family:'Times New Roman';
=20mso-fareast-font-family:宋体;
=20font-size:12.0000pt;
=20}
=20
=20p.69{
=20mso-style-name:"标题 3 Char";
=20margin:0pt;
=20margin-bottom:.0001pt;
=20border-bottom:1.0000pt solid rgb(172,204,234);
=20mso-border-bottom-alt:1.0000pt solid rgb(172,204,234);
=20padding:0pt 0pt 0pt 0pt ;
=20text-align:left;
=20font-family:宋体;
=20color:rgb(68,84,106);
=20font-weight:bold;
=20font-style:normal;
=20font-size:11.0000pt;
=20}
=20
=20p.70{
=20mso-style-name:font10;
=20margin:0pt;
=20margin-bottom:.0001pt;
=20text-align:left;
=20font-family:'Times New Roman';
=20mso-fareast-font-family:宋体;
=20color:rgb(0,0,0);
=20font-weight:bold;
=20font-style:italic;
=20font-size:11.0000pt;
=20}
=20
=20p.71{
=20mso-style-name:xl80;
=20margin:0pt;
=20margin-bottom:.0001pt;
=20border-right:1.0000pt solid windowtext;
=20mso-border-right-alt:1.0000pt solid windowtext;
=20border-bottom:1.0000pt solid windowtext;
=20mso-border-bottom-alt:1.0000pt solid windowtext;
=20border-left:1.0000pt solid windowtext;
=20mso-border-left-alt:1.0000pt solid windowtext;
=20padding:0pt 0pt 0pt 0pt ;
=20text-align:center;
=20vertical-align:top;
=20font-family:'Times New Roman';
=20mso-fareast-font-family:宋体;
=20font-size:12.0000pt;
=20}
=20
=20p.72{
=20mso-style-name:"60% - 强调文字颜色 4";
=20margin:0pt;
=20margin-bottom:.0001pt;
=20text-align:left;
=20background:rgb(255,217,102);
=20font-family:宋体;
=20color:rgb(255,255,255);
=20font-style:normal;
=20font-size:11.0000pt;
=20}
=20
=20p.73{
=20mso-style-name:font28;
=20margin:0pt;
=20margin-bottom:.0001pt;
=20text-align:left;
=20font-family:宋体;
=20color:rgb(68,84,106);
=20font-weight:bold;
=20font-style:normal;
=20font-size:15.0000pt;
=20}
=20
=20p.74{
=20mso-style-name:"40% - 强调文字颜色 3";
=20margin:0pt;
=20margin-bottom:.0001pt;
=20text-align:left;
=20background:rgb(219,219,219);
=20font-family:宋体;
=20color:rgb(0,0,0);
=20font-style:normal;
=20font-size:11.0000pt;
=20}
=20
=20p.75{
=20mso-style-name:font27;
=20margin:0pt;
=20margin-bottom:.0001pt;
=20text-align:left;
=20font-family:宋体;
=20color:rgb(255,0,0);
=20font-style:normal;
=20font-size:11.0000pt;
=20}
=20
=20p.76{
=20mso-style-name:警告文本;
=20margin:0pt;
=20margin-bottom:.0001pt;
=20text-align:left;
=20font-family:宋体;
=20color:rgb(255,0,0);
=20font-style:normal;
=20font-size:11.0000pt;
=20}
=20
=20p.77{
=20mso-style-name:font4;
=20margin:0pt;
=20margin-bottom:.0001pt;
=20text-align:left;
=20font-family:'Times New Roman';
=20mso-fareast-font-family:宋体;
=20color:rgb(0,0,0);
=20font-style:normal;
=20font-size:10.5000pt;
=20}
=20
=20p.78{
=20mso-style-name:font111;
=20margin:0pt;
=20margin-bottom:.0001pt;
=20text-align:left;
=20font-family:等线;
=20color:rgb(0,0,0);
=20font-style:normal;
=20font-size:11.0000pt;
=20}
=20
=20p.79{
=20mso-style-name:适中;
=20margin:0pt;
=20margin-bottom:.0001pt;
=20text-align:left;
=20background:rgb(255,235,156);
=20font-family:宋体;
=20color:rgb(156,101,0);
=20font-style:normal;
=20font-size:11.0000pt;
=20}
=20
=20p.80{
=20mso-style-name:font22;
=20margin:0pt;
=20margin-bottom:.0001pt;
=20text-align:left;
=20font-family:宋体;
=20color:rgb(255,255,255);
=20font-weight:bold;
=20font-style:normal;
=20font-size:11.0000pt;
=20}
=20
=20p.81{
=20mso-style-name:xl77;
=20margin:0pt;
=20margin-bottom:.0001pt;
=20border-right:1.0000pt solid windowtext;
=20mso-border-right-alt:1.0000pt solid windowtext;
=20border-bottom:1.0000pt solid windowtext;
=20mso-border-bottom-alt:1.0000pt solid windowtext;
=20border-left:1.0000pt solid windowtext;
=20mso-border-left-alt:1.0000pt solid windowtext;
=20padding:0pt 0pt 0pt 0pt ;
=20text-align:center;
=20vertical-align:top;
=20font-family:'Times New Roman';
=20mso-fareast-font-family:宋体;
=20font-size:10.5000pt;
=20}
=20
=20p.82{
=20mso-style-name:font9;
=20margin:0pt;
=20margin-bottom:.0001pt;
=20text-align:left;
=20font-family:'Times New Roman';
=20mso-fareast-font-family:宋体;
=20font-style:normal;
=20font-size:11.0000pt;
=20}
=20
=20p.83{
=20mso-style-name:font1;
=20margin:0pt;
=20margin-bottom:.0001pt;
=20text-align:left;
=20font-family:'Times New Roman';
=20mso-fareast-font-family:宋体;
=20color:rgb(0,0,0);
=20font-style:normal;
=20font-size:14.0000pt;
=20}
=20
=20p.84{
=20mso-style-name:xl69;
=20margin:0pt;
=20margin-bottom:.0001pt;
=20text-align:left;
=20font-family:'Times New Roman';
=20mso-fareast-font-family:宋体;
=20font-weight:bold;
=20font-size:12.0000pt;
=20}
=20
=20p.85{
=20mso-style-name:font19;
=20margin:0pt;
=20margin-bottom:.0001pt;
=20text-align:left;
=20font-family:宋体;
=20color:rgb(0,0,255);
=20text-decoration:underline;
=20text-underline:single;
=20font-style:normal;
=20font-size:11.0000pt;
=20}
=20
=20p.86{
=20mso-style-name:font25;
=20margin:0pt;
=20margin-bottom:.0001pt;
=20text-align:left;
=20font-family:宋体;
=20color:rgb(250,125,0);
=20font-weight:bold;
=20font-style:normal;
=20font-size:11.0000pt;
=20}
=20
=20p.87{
=20mso-style-name:xl76;
=20margin:0pt;
=20margin-bottom:.0001pt;
=20text-align:left;
=20font-family:'Times New Roman';
=20mso-fareast-font-family:宋体;
=20font-size:12.0000pt;
=20}
=20
=20p.88{
=20mso-style-name:解释性文本;
=20margin:0pt;
=20margin-bottom:.0001pt;
=20text-align:left;
=20font-family:宋体;
=20color:rgb(127,127,127);
=20font-style:italic;
=20font-size:11.0000pt;
=20}
=20
=20p.89{
=20mso-style-name:font0;
=20margin:0pt;
=20margin-bottom:.0001pt;
=20text-align:left;
=20font-family:宋体;
=20color:rgb(0,0,0);
=20font-style:normal;
=20font-size:11.0000pt;
=20}
=20
=20p.90{
=20mso-style-name:font2;
=20margin:0pt;
=20margin-bottom:.0001pt;
=20text-align:left;
=20font-family:'Arial Unicode MS';
=20color:rgb(0,0,0);
=20font-style:normal;
=20font-size:10.0000pt;
=20}
=20
=20p.91{
=20mso-style-name:xl87;
=20margin:0pt;
=20margin-bottom:.0001pt;
=20border-right:1.0000pt solid windowtext;
=20mso-border-right-alt:1.0000pt solid windowtext;
=20border-bottom:1.0000pt solid windowtext;
=20mso-border-bottom-alt:1.0000pt solid windowtext;
=20padding:0pt 0pt 0pt 0pt ;
=20text-align:center;
=20vertical-align:bottom;
=20font-family:等线;
=20font-size:12.0000pt;
=20}
=20
=20p.92{
=20mso-style-name:"常规 9";
=20margin:0pt;
=20margin-bottom:.0001pt;
=20padding:0pt 0pt 0pt 0pt ;
=20text-align:left;
=20vertical-align:middle;
=20font-family:宋体;
=20color:rgb(0,0,0);
=20font-style:normal;
=20font-size:11.0000pt;
=20}
=20
=20p.93{
=20mso-style-name:font3;
=20margin:0pt;
=20margin-bottom:.0001pt;
=20text-align:left;
=20font-family:'Times New Roman';
=20mso-fareast-font-family:宋体;
=20color:rgb(0,0,0);
=20font-weight:bold;
=20font-style:normal;
=20font-size:11.0000pt;
=20}
=20
=20p.94{
=20mso-style-name:"20% - 强调文字颜色 5";
=20margin:0pt;
=20margin-bottom:.0001pt;
=20text-align:left;
=20background:rgb(217,225,242);
=20font-family:宋体;
=20color:rgb(0,0,0);
=20font-style:normal;
=20font-size:11.0000pt;
=20}
=20
=20p.95{
=20mso-style-name:font15;
=20margin:0pt;
=20margin-bottom:.0001pt;
=20text-align:left;
=20font-family:宋体;
=20color:rgb(156,0,6);
=20font-style:normal;
=20font-size:11.0000pt;
=20}
=20
=20p.96{
=20mso-style-name:"强调文字颜色 4";
=20margin:0pt;
=20margin-bottom:.0001pt;
=20text-align:left;
=20background:rgb(255,192,0);
=20font-family:宋体;
=20color:rgb(255,255,255);
=20font-style:normal;
=20font-size:11.0000pt;
=20}
=20
=20p.97{
=20mso-style-name:输入;
=20margin:0pt;
=20margin-bottom:.0001pt;
=20border-top:1.0000pt solid rgb(127,127,127);
=20mso-border-top-alt:0.5000pt solid rgb(127,127,127);
=20border-right:1.0000pt solid rgb(127,127,127);
=20mso-border-right-alt:0.5000pt solid rgb(127,127,127);
=20border-bottom:1.0000pt solid rgb(127,127,127);
=20mso-border-bottom-alt:0.5000pt solid rgb(127,127,127);
=20border-left:1.0000pt solid rgb(127,127,127);
=20mso-border-left-alt:0.5000pt solid rgb(127,127,127);
=20padding:0pt 0pt 0pt 0pt ;
=20text-align:left;
=20background:rgb(255,204,153);
=20font-family:宋体;
=20color:rgb(63,63,118);
=20font-style:normal;
=20font-size:11.0000pt;
=20}
=20
=20p.98{
=20mso-style-name:xl79;
=20margin:0pt;
=20margin-bottom:.0001pt;
=20border-right:1.0000pt solid windowtext;
=20mso-border-right-alt:1.0000pt solid windowtext;
=20border-bottom:1.0000pt solid windowtext;
=20mso-border-bottom-alt:1.0000pt solid windowtext;
=20border-left:1.0000pt solid windowtext;
=20mso-border-left-alt:1.0000pt solid windowtext;
=20padding:0pt 0pt 0pt 0pt ;
=20text-align:center;
=20vertical-align:top;
=20font-family:'Times New Roman';
=20mso-fareast-font-family:宋体;
=20font-size:10.5000pt;
=20}
=20
=20p.99{
=20mso-style-name:font6;
=20margin:0pt;
=20margin-bottom:.0001pt;
=20text-align:left;
=20font-family:'Times New Roman';
=20mso-fareast-font-family:宋体;
=20color:rgb(0,0,0);
=20font-style:normal;
=20font-size:11.0000pt;
=20}
=20
=20p.100{
=20mso-style-name:"60% - 强调文字颜色 1";
=20margin:0pt;
=20margin-bottom:.0001pt;
=20text-align:left;
=20background:rgb(155,194,230);
=20font-family:宋体;
=20color:rgb(255,255,255);
=20font-style:normal;
=20font-size:11.0000pt;
=20}
=20
=20p.101{
=20mso-style-name:"40% - 强调文字颜色 5";
=20margin:0pt;
=20margin-bottom:.0001pt;
=20text-align:left;
=20background:rgb(180,198,231);
=20font-family:宋体;
=20color:rgb(0,0,0);
=20font-style:normal;
=20font-size:11.0000pt;
=20}
=20
=20p.102{
=20mso-style-name:xl82;
=20margin:0pt;
=20margin-bottom:.0001pt;
=20text-align:justify;
=20text-justify:inter-ideograph;
=20font-family:'Times New Roman';
=20mso-fareast-font-family:宋体;
=20font-size:9.0000pt;
=20}
=20
=20p.103{
=20mso-style-name:"40% - 强调文字颜色 1";
=20margin:0pt;
=20margin-bottom:.0001pt;
=20text-align:left;
=20background:rgb(189,215,238);
=20font-family:宋体;
=20color:rgb(0,0,0);
=20font-style:normal;
=20font-size:11.0000pt;
=20}
=20
=20p.104{
=20mso-style-name:font24;
=20margin:0pt;
=20margin-bottom:.0001pt;
=20text-align:left;
=20font-family:宋体;
=20color:rgb(156,101,0);
=20font-style:normal;
=20font-size:11.0000pt;
=20}
=20
=20p.105{
=20mso-style-name:"60% - 强调文字颜色 5";
=20margin:0pt;
=20margin-bottom:.0001pt;
=20text-align:left;
=20background:rgb(142,169,219);
=20font-family:宋体;
=20color:rgb(255,255,255);
=20font-style:normal;
=20font-size:11.0000pt;
=20}
=20
=20p.106{
=20mso-style-name:"标题 Char";
=20margin:0pt;
=20margin-bottom:.0001pt;
=20text-align:left;
=20font-family:宋体;
=20color:rgb(68,84,106);
=20font-weight:bold;
=20font-style:normal;
=20font-size:18.0000pt;
=20}
=20
=20p.107{
=20mso-style-name:xl70;
=20margin:0pt;
=20margin-bottom:.0001pt;
=20border-top:1.0000pt solid windowtext;
=20mso-border-top-alt:1.0000pt solid windowtext;
=20border-right:1.0000pt solid windowtext;
=20mso-border-right-alt:1.0000pt solid windowtext;
=20border-bottom:1.0000pt solid windowtext;
=20mso-border-bottom-alt:1.0000pt solid windowtext;
=20border-left:1.0000pt solid windowtext;
=20mso-border-left-alt:1.0000pt solid windowtext;
=20padding:0pt 0pt 0pt 0pt ;
=20text-align:center;
=20vertical-align:top;
=20font-family:'Times New Roman';
=20mso-fareast-font-family:宋体;
=20font-size:10.5000pt;
=20}
=20
=20p.108{
=20mso-style-name:font30;
=20margin:0pt;
=20margin-bottom:.0001pt;
=20text-align:left;
=20font-family:宋体;
=20color:rgb(0,0,0);
=20font-weight:bold;
=20font-style:normal;
=20font-size:11.0000pt;
=20}
=20
=20p.109{
=20mso-style-name:"强调文字颜色 3";
=20margin:0pt;
=20margin-bottom:.0001pt;
=20text-align:left;
=20background:rgb(165,165,165);
=20font-family:宋体;
=20color:rgb(255,255,255);
=20font-style:normal;
=20font-size:11.0000pt;
=20}
=20
=20p.110{
=20mso-style-name:"20% - 强调文字颜色 3";
=20margin:0pt;
=20margin-bottom:.0001pt;
=20text-align:left;
=20background:rgb(237,237,237);
=20font-family:宋体;
=20color:rgb(0,0,0);
=20font-style:normal;
=20font-size:11.0000pt;
=20}
=20
=20p.111{
=20mso-style-name:"60% - 强调文字颜色 3";
=20margin:0pt;
=20margin-bottom:.0001pt;
=20text-align:left;
=20background:rgb(201,201,201);
=20font-family:宋体;
=20color:rgb(255,255,255);
=20font-style:normal;
=20font-size:11.0000pt;
=20}
=20
=20p.112{
=20mso-style-name:百分比;
=20margin:0pt;
=20margin-bottom:.0001pt;
=20text-align:left;
=20font-family:宋体;
=20font-size:12.0000pt;
=20}
=20
=20p.113{
=20mso-style-name:计算;
=20margin:0pt;
=20margin-bottom:.0001pt;
=20border-top:1.0000pt solid rgb(127,127,127);
=20mso-border-top-alt:0.5000pt solid rgb(127,127,127);
=20border-right:1.0000pt solid rgb(127,127,127);
=20mso-border-right-alt:0.5000pt solid rgb(127,127,127);
=20border-bottom:1.0000pt solid rgb(127,127,127);
=20mso-border-bottom-alt:0.5000pt solid rgb(127,127,127);
=20border-left:1.0000pt solid rgb(127,127,127);
=20mso-border-left-alt:0.5000pt solid rgb(127,127,127);
=20padding:0pt 0pt 0pt 0pt ;
=20text-align:left;
=20background:rgb(242,242,242);
=20font-family:宋体;
=20color:rgb(250,125,0);
=20font-weight:bold;
=20font-style:normal;
=20font-size:11.0000pt;
=20}
=20
=20p.114{
=20mso-style-name:xl83;
=20margin:0pt;
=20margin-bottom:.0001pt;
=20border-right:1.0000pt solid windowtext;
=20mso-border-right-alt:1.0000pt solid windowtext;
=20border-bottom:1.0000pt solid windowtext;
=20mso-border-bottom-alt:1.0000pt solid windowtext;
=20border-left:1.0000pt solid windowtext;
=20mso-border-left-alt:1.0000pt solid windowtext;
=20padding:0pt 0pt 0pt 0pt ;
=20text-align:center;
=20vertical-align:top;
=20font-family:'Times New Roman';
=20mso-fareast-font-family:宋体;
=20font-size:10.5000pt;
=20}
=20
=20p.115{
=20mso-style-name:"20% - 强调文字颜色 6";
=20margin:0pt;
=20margin-bottom:.0001pt;
=20text-align:left;
=20background:rgb(226,239,218);
=20font-family:宋体;
=20color:rgb(0,0,0);
=20font-style:normal;
=20font-size:11.0000pt;
=20}
=20
=20p.116{
=20mso-style-name:链接单元格;
=20margin:0pt;
=20margin-bottom:.0001pt;
=20border-bottom:1.0000pt double rgb(255,128,1);
=20mso-border-bottom-alt:0.5000pt double rgb(255,128,1);
=20padding:0pt 0pt 0pt 0pt ;
=20text-align:left;
=20font-family:宋体;
=20color:rgb(250,125,0);
=20font-style:normal;
=20font-size:11.0000pt;
=20}
=20
=20p.117{
=20mso-style-name:好;
=20margin:0pt;
=20margin-bottom:.0001pt;
=20text-align:left;
=20background:rgb(198,239,206);
=20font-family:宋体;
=20color:rgb(0,97,0);
=20font-style:normal;
=20font-size:11.0000pt;
=20}
=20
=20p.118{
=20mso-style-name:"强调文字颜色 1";
=20margin:0pt;
=20margin-bottom:.0001pt;
=20text-align:left;
=20background:rgb(91,155,213);
=20font-family:宋体;
=20color:rgb(255,255,255);
=20font-style:normal;
=20font-size:11.0000pt;
=20}
=20
=20p.119{
=20mso-style-name:"20% - 强调文字颜色 1";
=20margin:0pt;
=20margin-bottom:.0001pt;
=20text-align:left;
=20background:rgb(221,235,247);
=20font-family:宋体;
=20color:rgb(0,0,0);
=20font-style:normal;
=20font-size:11.0000pt;
=20}
=20
=20p.120{
=20mso-style-name:"强调文字颜色 5";
=20margin:0pt;
=20margin-bottom:.0001pt;
=20text-align:left;
=20background:rgb(68,114,196);
=20font-family:宋体;
=20color:rgb(255,255,255);
=20font-style:normal;
=20font-size:11.0000pt;
=20}
=20
=20p.121{
=20mso-style-name:"40% - 强调文字颜色 2";
=20margin:0pt;
=20margin-bottom:.0001pt;
=20text-align:left;
=20background:rgb(248,203,173);
=20font-family:宋体;
=20color:rgb(0,0,0);
=20font-style:normal;
=20font-size:11.0000pt;
=20}
=20
=20p.122{
=20mso-style-name:"20% - 强调文字颜色 4";
=20margin:0pt;
=20margin-bottom:.0001pt;
=20text-align:left;
=20background:rgb(255,242,204);
=20font-family:宋体;
=20color:rgb(0,0,0);
=20font-style:normal;
=20font-size:11.0000pt;
=20}
=20
=20p.123{
=20mso-style-name:xl68;
=20margin:0pt;
=20margin-bottom:.0001pt;
=20text-align:center;
=20font-family:'Arial Unicode MS';
=20font-size:10.0000pt;
=20}
=20
=20p.124{
=20mso-style-name:xl81;
=20margin:0pt;
=20margin-bottom:.0001pt;
=20border-right:1.0000pt solid windowtext;
=20mso-border-right-alt:1.0000pt solid windowtext;
=20border-bottom:1.0000pt solid windowtext;
=20mso-border-bottom-alt:1.0000pt solid windowtext;
=20padding:0pt 0pt 0pt 0pt ;
=20text-align:center;
=20vertical-align:bottom;
=20font-family:'Times New Roman';
=20mso-fareast-font-family:宋体;
=20font-size:12.0000pt;
=20}
=20
=20span.msoIns{
=20mso-style-type:export-only;
=20mso-style-name:"";
=20text-decoration:underline;
=20text-underline:single;
=20color:blue;
=20}
=20
=20span.msoDel{
=20mso-style-type:export-only;
=20mso-style-name:"";
=20text-decoration:line-through;
=20color:red;
=20}
=20
=20table.MsoNormalTable{
=20mso-style-name:普通表格;
=20mso-style-parent:"";
=20mso-style-noshow:yes;
=20mso-tstyle-rowband-size:0;
=20mso-tstyle-colband-size:0;
=20mso-padding-alt:0.0000pt 5.4000pt 0.0000pt 5.4000pt;
=20mso-para-margin:0pt;
=20mso-para-margin-bottom:.0001pt;
=20mso-pagination:widow-orphan;
=20font-family:'Times New Roman';
=20font-size:10.0000pt;
=20mso-ansi-language:#0400;
=20mso-fareast-language:#0400;
=20mso-bidi-language:#0400;
=20}
=20
=20table.175{
=20mso-style-name:"40% - 强调文字颜色 11";
=20mso-tstyle-rowband-size:0;
=20mso-tstyle-colband-size:0;
=20mso-padding-alt:0.0000pt 5.4000pt 0.0000pt 5.4000pt;
=20mso-tstyle-shading:rgb(189,215,238);
=20mso-para-margin:0pt;
=20mso-para-margin-bottom:.0001pt;
=20mso-pagination:widow-orphan;
=20font-family:宋体;
=20color:rgb(0,0,0);
=20font-style:normal;
=20font-size:11.0000pt;
=20mso-ansi-language:#0400;
=20mso-fareast-language:#0400;
=20mso-bidi-language:#0400;
=20}
=20
=20table.174{
=20mso-style-name:"20% - 强调文字颜色 11";
=20mso-tstyle-rowband-size:0;
=20mso-tstyle-colband-size:0;
=20mso-padding-alt:0.0000pt 5.4000pt 0.0000pt 5.4000pt;
=20mso-tstyle-shading:rgb(221,235,247);
=20mso-para-margin:0pt;
=20mso-para-margin-bottom:.0001pt;
=20mso-pagination:widow-orphan;
=20font-family:宋体;
=20color:rgb(0,0,0);
=20font-style:normal;
=20font-size:11.0000pt;
=20mso-ansi-language:#0400;
=20mso-fareast-language:#0400;
=20mso-bidi-language:#0400;
=20}
=20
=20table.173{
=20mso-style-name:"20% - 强调文字颜色 51";
=20mso-tstyle-rowband-size:0;
=20mso-tstyle-colband-size:0;
=20mso-padding-alt:0.0000pt 5.4000pt 0.0000pt 5.4000pt;
=20mso-tstyle-shading:rgb(217,225,242);
=20mso-para-margin:0pt;
=20mso-para-margin-bottom:.0001pt;
=20mso-pagination:widow-orphan;
=20font-family:宋体;
=20color:rgb(0,0,0);
=20font-style:normal;
=20font-size:11.0000pt;
=20mso-ansi-language:#0400;
=20mso-fareast-language:#0400;
=20mso-bidi-language:#0400;
=20}
=20
=20table.172{
=20mso-style-name:适中1;
=20mso-tstyle-rowband-size:0;
=20mso-tstyle-colband-size:0;
=20mso-padding-alt:0.0000pt 5.4000pt 0.0000pt 5.4000pt;
=20mso-tstyle-shading:rgb(255,235,156);
=20mso-para-margin:0pt;
=20mso-para-margin-bottom:.0001pt;
=20mso-pagination:widow-orphan;
=20font-family:宋体;
=20color:rgb(156,101,0);
=20font-style:normal;
=20font-size:11.0000pt;
=20mso-ansi-language:#0400;
=20mso-fareast-language:#0400;
=20mso-bidi-language:#0400;
=20}
=20
=20table.171{
=20mso-style-name:好1;
=20mso-tstyle-rowband-size:0;
=20mso-tstyle-colband-size:0;
=20mso-padding-alt:0.0000pt 5.4000pt 0.0000pt 5.4000pt;
=20mso-tstyle-shading:rgb(198,239,206);
=20mso-para-margin:0pt;
=20mso-para-margin-bottom:.0001pt;
=20mso-pagination:widow-orphan;
=20font-family:宋体;
=20color:rgb(0,97,0);
=20font-style:normal;
=20font-size:11.0000pt;
=20mso-ansi-language:#0400;
=20mso-fareast-language:#0400;
=20mso-bidi-language:#0400;
=20}
=20
=20table.170{
=20mso-style-name:"40% - 强调文字颜色 21";
=20mso-tstyle-rowband-size:0;
=20mso-tstyle-colband-size:0;
=20mso-padding-alt:0.0000pt 5.4000pt 0.0000pt 5.4000pt;
=20mso-tstyle-shading:rgb(248,203,173);
=20mso-para-margin:0pt;
=20mso-para-margin-bottom:.0001pt;
=20mso-pagination:widow-orphan;
=20font-family:宋体;
=20color:rgb(0,0,0);
=20font-style:normal;
=20font-size:11.0000pt;
=20mso-ansi-language:#0400;
=20mso-fareast-language:#0400;
=20mso-bidi-language:#0400;
=20}
=20
=20table.169{
=20mso-style-name:链接单元格1;
=20mso-tstyle-rowband-size:0;
=20mso-tstyle-colband-size:0;
=20mso-padding-alt:0.0000pt 5.4000pt 0.0000pt 5.4000pt;
=20mso-border-bottom-alt:0.5000pt double rgb(255,128,1);
=20mso-para-margin:0pt;
=20mso-para-margin-bottom:.0001pt;
=20mso-pagination:widow-orphan;
=20font-family:宋体;
=20color:rgb(250,125,0);
=20font-style:normal;
=20font-size:11.0000pt;
=20mso-ansi-language:#0400;
=20mso-fareast-language:#0400;
=20mso-bidi-language:#0400;
=20}
=20
=20table.168{
=20mso-style-name:"强调文字颜色 41";
=20mso-tstyle-rowband-size:0;
=20mso-tstyle-colband-size:0;
=20mso-padding-alt:0.0000pt 5.4000pt 0.0000pt 5.4000pt;
=20mso-tstyle-shading:rgb(255,192,0);
=20mso-para-margin:0pt;
=20mso-para-margin-bottom:.0001pt;
=20mso-pagination:widow-orphan;
=20font-family:宋体;
=20color:rgb(255,255,255);
=20font-style:normal;
=20font-size:11.0000pt;
=20mso-ansi-language:#0400;
=20mso-fareast-language:#0400;
=20mso-bidi-language:#0400;
=20}
=20
=20table.167{
=20mso-style-name:"20% - 强调文字颜色 61";
=20mso-tstyle-rowband-size:0;
=20mso-tstyle-colband-size:0;
=20mso-padding-alt:0.0000pt 5.4000pt 0.0000pt 5.4000pt;
=20mso-tstyle-shading:rgb(226,239,218);
=20mso-para-margin:0pt;
=20mso-para-margin-bottom:.0001pt;
=20mso-pagination:widow-orphan;
=20font-family:宋体;
=20color:rgb(0,0,0);
=20font-style:normal;
=20font-size:11.0000pt;
=20mso-ansi-language:#0400;
=20mso-fareast-language:#0400;
=20mso-bidi-language:#0400;
=20}
=20
=20table.166{
=20mso-style-name:"20% - 强调文字颜色 41";
=20mso-tstyle-rowband-size:0;
=20mso-tstyle-colband-size:0;
=20mso-padding-alt:0.0000pt 5.4000pt 0.0000pt 5.4000pt;
=20mso-tstyle-shading:rgb(255,242,204);
=20mso-para-margin:0pt;
=20mso-para-margin-bottom:.0001pt;
=20mso-pagination:widow-orphan;
=20font-family:宋体;
=20color:rgb(0,0,0);
=20font-style:normal;
=20font-size:11.0000pt;
=20mso-ansi-language:#0400;
=20mso-fareast-language:#0400;
=20mso-bidi-language:#0400;
=20}
=20
=20table.165{
=20mso-style-name:计算1;
=20mso-tstyle-rowband-size:0;
=20mso-tstyle-colband-size:0;
=20mso-padding-alt:0.0000pt 5.4000pt 0.0000pt 5.4000pt;
=20mso-tstyle-shading:rgb(242,242,242);
=20mso-border-top-alt:0.5000pt solid rgb(127,127,127);
=20mso-border-left-alt:0.5000pt solid rgb(127,127,127);
=20mso-border-bottom-alt:0.5000pt solid rgb(127,127,127);
=20mso-border-right-alt:0.5000pt solid rgb(127,127,127);
=20mso-para-margin:0pt;
=20mso-para-margin-bottom:.0001pt;
=20mso-pagination:widow-orphan;
=20font-family:宋体;
=20color:rgb(250,125,0);
=20font-weight:bold;
=20font-style:normal;
=20font-size:11.0000pt;
=20mso-ansi-language:#0400;
=20mso-fareast-language:#0400;
=20mso-bidi-language:#0400;
=20}
=20
=20table.164{
=20mso-style-name:"60% - 强调文字颜色 41";
=20mso-tstyle-rowband-size:0;
=20mso-tstyle-colband-size:0;
=20mso-padding-alt:0.0000pt 5.4000pt 0.0000pt 5.4000pt;
=20mso-tstyle-shading:rgb(255,217,102);
=20mso-para-margin:0pt;
=20mso-para-margin-bottom:.0001pt;
=20mso-pagination:widow-orphan;
=20font-family:宋体;
=20color:rgb(255,255,255);
=20font-style:normal;
=20font-size:11.0000pt;
=20mso-ansi-language:#0400;
=20mso-fareast-language:#0400;
=20mso-bidi-language:#0400;
=20}
=20
=20table.163{
=20mso-style-name:"强调文字颜色 31";
=20mso-tstyle-rowband-size:0;
=20mso-tstyle-colband-size:0;
=20mso-padding-alt:0.0000pt 5.4000pt 0.0000pt 5.4000pt;
=20mso-tstyle-shading:rgb(165,165,165);
=20mso-para-margin:0pt;
=20mso-para-margin-bottom:.0001pt;
=20mso-pagination:widow-orphan;
=20font-family:宋体;
=20color:rgb(255,255,255);
=20font-style:normal;
=20font-size:11.0000pt;
=20mso-ansi-language:#0400;
=20mso-fareast-language:#0400;
=20mso-bidi-language:#0400;
=20}
=20
=20table.162{
=20mso-style-name:解释性文本1;
=20mso-tstyle-rowband-size:0;
=20mso-tstyle-colband-size:0;
=20mso-padding-alt:0.0000pt 5.4000pt 0.0000pt 5.4000pt;
=20mso-para-margin:0pt;
=20mso-para-margin-bottom:.0001pt;
=20mso-pagination:widow-orphan;
=20font-family:宋体;
=20color:rgb(127,127,127);
=20font-style:italic;
=20font-size:11.0000pt;
=20mso-ansi-language:#0400;
=20mso-fareast-language:#0400;
=20mso-bidi-language:#0400;
=20}
=20
=20table.161{
=20mso-style-name:警告文本1;
=20mso-tstyle-rowband-size:0;
=20mso-tstyle-colband-size:0;
=20mso-padding-alt:0.0000pt 5.4000pt 0.0000pt 5.4000pt;
=20mso-para-margin:0pt;
=20mso-para-margin-bottom:.0001pt;
=20mso-pagination:widow-orphan;
=20font-family:宋体;
=20color:rgb(255,0,0);
=20font-style:normal;
=20font-size:11.0000pt;
=20mso-ansi-language:#0400;
=20mso-fareast-language:#0400;
=20mso-bidi-language:#0400;
=20}
=20
=20table.160{
=20mso-style-name:"60% - 强调文字颜色 51";
=20mso-tstyle-rowband-size:0;
=20mso-tstyle-colband-size:0;
=20mso-padding-alt:0.0000pt 5.4000pt 0.0000pt 5.4000pt;
=20mso-tstyle-shading:rgb(142,169,219);
=20mso-para-margin:0pt;
=20mso-para-margin-bottom:.0001pt;
=20mso-pagination:widow-orphan;
=20font-family:宋体;
=20color:rgb(255,255,255);
=20font-style:normal;
=20font-size:11.0000pt;
=20mso-ansi-language:#0400;
=20mso-fareast-language:#0400;
=20mso-bidi-language:#0400;
=20}
=20
=20table.159{
=20mso-style-name:注释1;
=20mso-tstyle-rowband-size:0;
=20mso-tstyle-colband-size:0;
=20mso-padding-alt:0.0000pt 5.4000pt 0.0000pt 5.4000pt;
=20mso-tstyle-shading:rgb(255,255,204);
=20mso-border-top-alt:0.5000pt solid rgb(178,178,178);
=20mso-border-left-alt:0.5000pt solid rgb(178,178,178);
=20mso-border-bottom-alt:0.5000pt solid rgb(178,178,178);
=20mso-border-right-alt:0.5000pt solid rgb(178,178,178);
=20mso-para-margin:0pt;
=20mso-para-margin-bottom:.0001pt;
=20mso-pagination:widow-orphan;
=20font-family:'Times New Roman';
=20font-size:10.0000pt;
=20mso-ansi-language:#0400;
=20mso-fareast-language:#0400;
=20mso-bidi-language:#0400;
=20}
=20
=20table.158{
=20mso-style-name:"强调文字颜色 61";
=20mso-tstyle-rowband-size:0;
=20mso-tstyle-colband-size:0;
=20mso-padding-alt:0.0000pt 5.4000pt 0.0000pt 5.4000pt;
=20mso-tstyle-shading:rgb(112,173,71);
=20mso-para-margin:0pt;
=20mso-para-margin-bottom:.0001pt;
=20mso-pagination:widow-orphan;
=20font-family:宋体;
=20color:rgb(255,255,255);
=20font-style:normal;
=20font-size:11.0000pt;
=20mso-ansi-language:#0400;
=20mso-fareast-language:#0400;
=20mso-bidi-language:#0400;
=20}
=20
=20table.157{
=20mso-style-name:百分比1;
=20mso-tstyle-rowband-size:0;
=20mso-tstyle-colband-size:0;
=20mso-padding-alt:0.0000pt 5.4000pt 0.0000pt 5.4000pt;
=20mso-para-margin:0pt;
=20mso-para-margin-bottom:.0001pt;
=20mso-pagination:widow-orphan;
=20font-family:'Times New Roman';
=20font-size:10.0000pt;
=20mso-ansi-language:#0400;
=20mso-fareast-language:#0400;
=20mso-bidi-language:#0400;
=20}
=20
=20table.156{
=20mso-style-name:已访问的超链接1;
=20mso-tstyle-rowband-size:0;
=20mso-tstyle-colband-size:0;
=20mso-padding-alt:0.0000pt 5.4000pt 0.0000pt 5.4000pt;
=20mso-para-margin:0pt;
=20mso-para-margin-bottom:.0001pt;
=20mso-pagination:widow-orphan;
=20font-family:宋体;
=20color:rgb(128,0,128);
=20text-decoration:underline;
=20text-underline:single;
=20font-style:normal;
=20font-size:11.0000pt;
=20mso-ansi-language:#0400;
=20mso-fareast-language:#0400;
=20mso-bidi-language:#0400;
=20}
=20
=20table.155{
=20mso-style-name:"40% - 强调文字颜色 41";
=20mso-tstyle-rowband-size:0;
=20mso-tstyle-colband-size:0;
=20mso-padding-alt:0.0000pt 5.4000pt 0.0000pt 5.4000pt;
=20mso-tstyle-shading:rgb(255,230,153);
=20mso-para-margin:0pt;
=20mso-para-margin-bottom:.0001pt;
=20mso-pagination:widow-orphan;
=20font-family:宋体;
=20color:rgb(0,0,0);
=20font-style:normal;
=20font-size:11.0000pt;
=20mso-ansi-language:#0400;
=20mso-fareast-language:#0400;
=20mso-bidi-language:#0400;
=20}
=20
=20table.154{
=20mso-style-name:"60% - 强调文字颜色 31";
=20mso-tstyle-rowband-size:0;
=20mso-tstyle-colband-size:0;
=20mso-padding-alt:0.0000pt 5.4000pt 0.0000pt 5.4000pt;
=20mso-tstyle-shading:rgb(201,201,201);
=20mso-para-margin:0pt;
=20mso-para-margin-bottom:.0001pt;
=20mso-pagination:widow-orphan;
=20font-family:宋体;
=20color:rgb(255,255,255);
=20font-style:normal;
=20font-size:11.0000pt;
=20mso-ansi-language:#0400;
=20mso-fareast-language:#0400;
=20mso-bidi-language:#0400;
=20}
=20
=20table.153{
=20mso-style-name:千位分隔1;
=20mso-tstyle-rowband-size:0;
=20mso-tstyle-colband-size:0;
=20mso-padding-alt:0.0000pt 5.4000pt 0.0000pt 5.4000pt;
=20mso-para-margin:0pt;
=20mso-para-margin-bottom:.0001pt;
=20mso-pagination:widow-orphan;
=20font-family:'Times New Roman';
=20font-size:10.0000pt;
=20mso-ansi-language:#0400;
=20mso-fareast-language:#0400;
=20mso-bidi-language:#0400;
=20}
=20
=20table.152{
=20mso-style-name:"40% - 强调文字颜色 31";
=20mso-tstyle-rowband-size:0;
=20mso-tstyle-colband-size:0;
=20mso-padding-alt:0.0000pt 5.4000pt 0.0000pt 5.4000pt;
=20mso-tstyle-shading:rgb(219,219,219);
=20mso-para-margin:0pt;
=20mso-para-margin-bottom:.0001pt;
=20mso-pagination:widow-orphan;
=20font-family:宋体;
=20color:rgb(0,0,0);
=20font-style:normal;
=20font-size:11.0000pt;
=20mso-ansi-language:#0400;
=20mso-fareast-language:#0400;
=20mso-bidi-language:#0400;
=20}
=20
=20table.151{
=20mso-style-name:"20% - 强调文字颜色 31";
=20mso-tstyle-rowband-size:0;
=20mso-tstyle-colband-size:0;
=20mso-padding-alt:0.0000pt 5.4000pt 0.0000pt 5.4000pt;
=20mso-tstyle-shading:rgb(237,237,237);
=20mso-para-margin:0pt;
=20mso-para-margin-bottom:.0001pt;
=20mso-pagination:widow-orphan;
=20font-family:宋体;
=20color:rgb(0,0,0);
=20font-style:normal;
=20font-size:11.0000pt;
=20mso-ansi-language:#0400;
=20mso-fareast-language:#0400;
=20mso-bidi-language:#0400;
=20}
=20
=20table.150{
=20mso-style-name:"60% - 强调文字颜色 61";
=20mso-tstyle-rowband-size:0;
=20mso-tstyle-colband-size:0;
=20mso-padding-alt:0.0000pt 5.4000pt 0.0000pt 5.4000pt;
=20mso-tstyle-shading:rgb(169,208,142);
=20mso-para-margin:0pt;
=20mso-para-margin-bottom:.0001pt;
=20mso-pagination:widow-orphan;
=20font-family:宋体;
=20color:rgb(255,255,255);
=20font-style:normal;
=20font-size:11.0000pt;
=20mso-ansi-language:#0400;
=20mso-fareast-language:#0400;
=20mso-bidi-language:#0400;
=20}
=20
=20table.149{
=20mso-style-name:常规1;
=20mso-tstyle-rowband-size:0;
=20mso-tstyle-colband-size:0;
=20mso-padding-alt:0.0000pt 5.4000pt 0.0000pt 5.4000pt;
=20mso-tstyle-whitespace:nowrap;
=20mso-tstyle-vert-align:middle;
=20mso-para-margin:0pt;
=20mso-para-margin-bottom:.0001pt;
=20mso-pagination:widow-orphan;
=20vertical-align:middle;
=20font-family:宋体;
=20color:rgb(0,0,0);
=20font-style:normal;
=20font-size:11.0000pt;
=20mso-ansi-language:#0400;
=20mso-fareast-language:#0400;
=20mso-bidi-language:#0400;
=20}
=20
=20table.148{
=20mso-style-name:货币1;
=20mso-tstyle-rowband-size:0;
=20mso-tstyle-colband-size:0;
=20mso-padding-alt:0.0000pt 5.4000pt 0.0000pt 5.4000pt;
=20mso-para-margin:0pt;
=20mso-para-margin-bottom:.0001pt;
=20mso-pagination:widow-orphan;
=20font-family:'Times New Roman';
=20font-size:10.0000pt;
=20mso-ansi-language:#0400;
=20mso-fareast-language:#0400;
=20mso-bidi-language:#0400;
=20}
=20
=20table.147{
=20mso-style-name:"千位分隔\[0\]1";
=20mso-tstyle-rowband-size:0;
=20mso-tstyle-colband-size:0;
=20mso-padding-alt:0.0000pt 5.4000pt 0.0000pt 5.4000pt;
=20mso-para-margin:0pt;
=20mso-para-margin-bottom:.0001pt;
=20mso-pagination:widow-orphan;
=20font-family:'Times New Roman';
=20font-size:10.0000pt;
=20mso-ansi-language:#0400;
=20mso-fareast-language:#0400;
=20mso-bidi-language:#0400;
=20}
=20
=20table.146{
=20mso-style-name:输入1;
=20mso-tstyle-rowband-size:0;
=20mso-tstyle-colband-size:0;
=20mso-padding-alt:0.0000pt 5.4000pt 0.0000pt 5.4000pt;
=20mso-tstyle-shading:rgb(255,204,153);
=20mso-border-top-alt:0.5000pt solid rgb(127,127,127);
=20mso-border-left-alt:0.5000pt solid rgb(127,127,127);
=20mso-border-bottom-alt:0.5000pt solid rgb(127,127,127);
=20mso-border-right-alt:0.5000pt solid rgb(127,127,127);
=20mso-para-margin:0pt;
=20mso-para-margin-bottom:.0001pt;
=20mso-pagination:widow-orphan;
=20font-family:宋体;
=20color:rgb(63,63,118);
=20font-style:normal;
=20font-size:11.0000pt;
=20mso-ansi-language:#0400;
=20mso-fareast-language:#0400;
=20mso-bidi-language:#0400;
=20}
=20
=20table.145{
=20mso-style-name:"20% - 强调文字颜色 21";
=20mso-tstyle-rowband-size:0;
=20mso-tstyle-colband-size:0;
=20mso-padding-alt:0.0000pt 5.4000pt 0.0000pt 5.4000pt;
=20mso-tstyle-shading:rgb(252,228,214);
=20mso-para-margin:0pt;
=20mso-para-margin-bottom:.0001pt;
=20mso-pagination:widow-orphan;
=20font-family:宋体;
=20color:rgb(0,0,0);
=20font-style:normal;
=20font-size:11.0000pt;
=20mso-ansi-language:#0400;
=20mso-fareast-language:#0400;
=20mso-bidi-language:#0400;
=20}
=20
=20table.144{
=20mso-style-name:"标题 41";
=20mso-tstyle-rowband-size:0;
=20mso-tstyle-colband-size:0;
=20mso-padding-alt:0.0000pt 5.4000pt 0.0000pt 5.4000pt;
=20mso-para-margin:0pt;
=20mso-para-margin-bottom:.0001pt;
=20mso-pagination:widow-orphan;
=20font-family:宋体;
=20color:rgb(68,84,106);
=20font-weight:bold;
=20font-style:normal;
=20font-size:11.0000pt;
=20mso-ansi-language:#0400;
=20mso-fareast-language:#0400;
=20mso-bidi-language:#0400;
=20}
=20
=20table.143{
=20mso-style-name:超链接1;
=20mso-tstyle-rowband-size:0;
=20mso-tstyle-colband-size:0;
=20mso-padding-alt:0.0000pt 5.4000pt 0.0000pt 5.4000pt;
=20mso-para-margin:0pt;
=20mso-para-margin-bottom:.0001pt;
=20mso-pagination:widow-orphan;
=20font-family:宋体;
=20color:rgb(0,0,255);
=20text-decoration:underline;
=20text-underline:single;
=20font-style:normal;
=20font-size:11.0000pt;
=20mso-ansi-language:#0400;
=20mso-fareast-language:#0400;
=20mso-bidi-language:#0400;
=20}
=20
=20table.142{
=20mso-style-name:"40% - 强调文字颜色 61";
=20mso-tstyle-rowband-size:0;
=20mso-tstyle-colband-size:0;
=20mso-padding-alt:0.0000pt 5.4000pt 0.0000pt 5.4000pt;
=20mso-tstyle-shading:rgb(198,224,180);
=20mso-para-margin:0pt;
=20mso-para-margin-bottom:.0001pt;
=20mso-pagination:widow-orphan;
=20font-family:宋体;
=20color:rgb(0,0,0);
=20font-style:normal;
=20font-size:11.0000pt;
=20mso-ansi-language:#0400;
=20mso-fareast-language:#0400;
=20mso-bidi-language:#0400;
=20}
=20
=20table.141{
=20mso-style-name:输出1;
=20mso-tstyle-rowband-size:0;
=20mso-tstyle-colband-size:0;
=20mso-padding-alt:0.0000pt 5.4000pt 0.0000pt 5.4000pt;
=20mso-tstyle-shading:rgb(242,242,242);
=20mso-border-top-alt:0.5000pt solid rgb(63,63,63);
=20mso-border-left-alt:0.5000pt solid rgb(63,63,63);
=20mso-border-bottom-alt:0.5000pt solid rgb(63,63,63);
=20mso-border-right-alt:0.5000pt solid rgb(63,63,63);
=20mso-para-margin:0pt;
=20mso-para-margin-bottom:.0001pt;
=20mso-pagination:widow-orphan;
=20font-family:宋体;
=20color:rgb(63,63,63);
=20font-weight:bold;
=20font-style:normal;
=20font-size:11.0000pt;
=20mso-ansi-language:#0400;
=20mso-fareast-language:#0400;
=20mso-bidi-language:#0400;
=20}
=20
=20table.140{
=20mso-style-name:"常规 91";
=20mso-tstyle-rowband-size:0;
=20mso-tstyle-colband-size:0;
=20mso-padding-alt:0.0000pt 5.4000pt 0.0000pt 5.4000pt;
=20mso-tstyle-whitespace:nowrap;
=20mso-tstyle-vert-align:middle;
=20mso-para-margin:0pt;
=20mso-para-margin-bottom:.0001pt;
=20mso-pagination:widow-orphan;
=20vertical-align:middle;
=20font-family:宋体;
=20color:rgb(0,0,0);
=20font-style:normal;
=20font-size:11.0000pt;
=20mso-ansi-language:#0400;
=20mso-fareast-language:#0400;
=20mso-bidi-language:#0400;
=20}
=20
=20table.139{
=20mso-style-name:"强调文字颜色 51";
=20mso-tstyle-rowband-size:0;
=20mso-tstyle-colband-size:0;
=20mso-padding-alt:0.0000pt 5.4000pt 0.0000pt 5.4000pt;
=20mso-tstyle-shading:rgb(68,114,196);
=20mso-para-margin:0pt;
=20mso-para-margin-bottom:.0001pt;
=20mso-pagination:widow-orphan;
=20font-family:宋体;
=20color:rgb(255,255,255);
=20font-style:normal;
=20font-size:11.0000pt;
=20mso-ansi-language:#0400;
=20mso-fareast-language:#0400;
=20mso-bidi-language:#0400;
=20}
=20
=20table.138{
=20mso-style-name:检查单元格1;
=20mso-tstyle-rowband-size:0;
=20mso-tstyle-colband-size:0;
=20mso-padding-alt:0.0000pt 5.4000pt 0.0000pt 5.4000pt;
=20mso-tstyle-shading:rgb(165,165,165);
=20mso-border-top-alt:0.5000pt double rgb(63,63,63);
=20mso-border-left-alt:0.5000pt double rgb(63,63,63);
=20mso-border-bottom-alt:0.5000pt double rgb(63,63,63);
=20mso-border-right-alt:0.5000pt double rgb(63,63,63);
=20mso-para-margin:0pt;
=20mso-para-margin-bottom:.0001pt;
=20mso-pagination:widow-orphan;
=20font-family:宋体;
=20color:rgb(255,255,255);
=20font-weight:bold;
=20font-style:normal;
=20font-size:11.0000pt;
=20mso-ansi-language:#0400;
=20mso-fareast-language:#0400;
=20mso-bidi-language:#0400;
=20}
=20
=20table.137{
=20mso-style-name:"60% - 强调文字颜色 21";
=20mso-tstyle-rowband-size:0;
=20mso-tstyle-colband-size:0;
=20mso-padding-alt:0.0000pt 5.4000pt 0.0000pt 5.4000pt;
=20mso-tstyle-shading:rgb(244,176,132);
=20mso-para-margin:0pt;
=20mso-para-margin-bottom:.0001pt;
=20mso-pagination:widow-orphan;
=20font-family:宋体;
=20color:rgb(255,255,255);
=20font-style:normal;
=20font-size:11.0000pt;
=20mso-ansi-language:#0400;
=20mso-fareast-language:#0400;
=20mso-bidi-language:#0400;
=20}
=20
=20table.136{
=20mso-style-name:"强调文字颜色 11";
=20mso-tstyle-rowband-size:0;
=20mso-tstyle-colband-size:0;
=20mso-padding-alt:0.0000pt 5.4000pt 0.0000pt 5.4000pt;
=20mso-tstyle-shading:rgb(91,155,213);
=20mso-para-margin:0pt;
=20mso-para-margin-bottom:.0001pt;
=20mso-pagination:widow-orphan;
=20font-family:宋体;
=20color:rgb(255,255,255);
=20font-style:normal;
=20font-size:11.0000pt;
=20mso-ansi-language:#0400;
=20mso-fareast-language:#0400;
=20mso-bidi-language:#0400;
=20}
=20
=20table.135{
=20mso-style-name:"常规 21";
=20mso-tstyle-rowband-size:0;
=20mso-tstyle-colband-size:0;
=20mso-padding-alt:0.0000pt 5.4000pt 0.0000pt 5.4000pt;
=20mso-tstyle-whitespace:nowrap;
=20mso-tstyle-vert-align:middle;
=20mso-para-margin:0pt;
=20mso-para-margin-bottom:.0001pt;
=20mso-pagination:widow-orphan;
=20vertical-align:middle;
=20font-family:宋体;
=20color:rgb(0,0,0);
=20font-style:normal;
=20font-size:11.0000pt;
=20mso-ansi-language:#0400;
=20mso-fareast-language:#0400;
=20mso-bidi-language:#0400;
=20}
=20
=20table.134{
=20mso-style-name:"货币\[0\]1";
=20mso-tstyle-rowband-size:0;
=20mso-tstyle-colband-size:0;
=20mso-padding-alt:0.0000pt 5.4000pt 0.0000pt 5.4000pt;
=20mso-para-margin:0pt;
=20mso-para-margin-bottom:.0001pt;
=20mso-pagination:widow-orphan;
=20font-family:'Times New Roman';
=20font-size:10.0000pt;
=20mso-ansi-language:#0400;
=20mso-fareast-language:#0400;
=20mso-bidi-language:#0400;
=20}
=20
=20table.133{
=20mso-style-name:"标题 31";
=20mso-tstyle-rowband-size:0;
=20mso-tstyle-colband-size:0;
=20mso-padding-alt:0.0000pt 5.4000pt 0.0000pt 5.4000pt;
=20mso-border-bottom-alt:1.0000pt solid rgb(172,204,234);
=20mso-para-margin:0pt;
=20mso-para-margin-bottom:.0001pt;
=20mso-pagination:widow-orphan;
=20font-family:宋体;
=20color:rgb(68,84,106);
=20font-weight:bold;
=20font-style:normal;
=20font-size:11.0000pt;
=20mso-ansi-language:#0400;
=20mso-fareast-language:#0400;
=20mso-bidi-language:#0400;
=20}
=20
=20table.132{
=20mso-style-name:"标题 21";
=20mso-tstyle-rowband-size:0;
=20mso-tstyle-colband-size:0;
=20mso-padding-alt:0.0000pt 5.4000pt 0.0000pt 5.4000pt;
=20mso-border-bottom-alt:1.0000pt solid rgb(91,155,213);
=20mso-para-margin:0pt;
=20mso-para-margin-bottom:.0001pt;
=20mso-pagination:widow-orphan;
=20font-family:宋体;
=20color:rgb(68,84,106);
=20font-weight:bold;
=20font-style:normal;
=20font-size:13.0000pt;
=20mso-ansi-language:#0400;
=20mso-fareast-language:#0400;
=20mso-bidi-language:#0400;
=20}
=20
=20table.131{
=20mso-style-name:"40% - 强调文字颜色 51";
=20mso-tstyle-rowband-size:0;
=20mso-tstyle-colband-size:0;
=20mso-padding-alt:0.0000pt 5.4000pt 0.0000pt 5.4000pt;
=20mso-tstyle-shading:rgb(180,198,231);
=20mso-para-margin:0pt;
=20mso-para-margin-bottom:.0001pt;
=20mso-pagination:widow-orphan;
=20font-family:宋体;
=20color:rgb(0,0,0);
=20font-style:normal;
=20font-size:11.0000pt;
=20mso-ansi-language:#0400;
=20mso-fareast-language:#0400;
=20mso-bidi-language:#0400;
=20}
=20
=20table.130{
=20mso-style-name:差1;
=20mso-tstyle-rowband-size:0;
=20mso-tstyle-colband-size:0;
=20mso-padding-alt:0.0000pt 5.4000pt 0.0000pt 5.4000pt;
=20mso-tstyle-shading:rgb(255,199,206);
=20mso-para-margin:0pt;
=20mso-para-margin-bottom:.0001pt;
=20mso-pagination:widow-orphan;
=20font-family:宋体;
=20color:rgb(156,0,6);
=20font-style:normal;
=20font-size:11.0000pt;
=20mso-ansi-language:#0400;
=20mso-fareast-language:#0400;
=20mso-bidi-language:#0400;
=20}
=20
=20table.129{
=20mso-style-name:"60% - 强调文字颜色 11";
=20mso-tstyle-rowband-size:0;
=20mso-tstyle-colband-size:0;
=20mso-padding-alt:0.0000pt 5.4000pt 0.0000pt 5.4000pt;
=20mso-tstyle-shading:rgb(155,194,230);
=20mso-para-margin:0pt;
=20mso-para-margin-bottom:.0001pt;
=20mso-pagination:widow-orphan;
=20font-family:宋体;
=20color:rgb(255,255,255);
=20font-style:normal;
=20font-size:11.0000pt;
=20mso-ansi-language:#0400;
=20mso-fareast-language:#0400;
=20mso-bidi-language:#0400;
=20}
=20
=20table.128{
=20mso-style-name:"标题 11";
=20mso-tstyle-rowband-size:0;
=20mso-tstyle-colband-size:0;
=20mso-padding-alt:0.0000pt 5.4000pt 0.0000pt 5.4000pt;
=20mso-border-bottom-alt:1.0000pt solid rgb(91,155,213);
=20mso-para-margin:0pt;
=20mso-para-margin-bottom:.0001pt;
=20mso-pagination:widow-orphan;
=20font-family:宋体;
=20color:rgb(68,84,106);
=20font-weight:bold;
=20font-style:normal;
=20font-size:15.0000pt;
=20mso-ansi-language:#0400;
=20mso-fareast-language:#0400;
=20mso-bidi-language:#0400;
=20}
=20
=20table.127{
=20mso-style-name:"强调文字颜色 21";
=20mso-tstyle-rowband-size:0;
=20mso-tstyle-colband-size:0;
=20mso-padding-alt:0.0000pt 5.4000pt 0.0000pt 5.4000pt;
=20mso-tstyle-shading:rgb(237,125,49);
=20mso-para-margin:0pt;
=20mso-para-margin-bottom:.0001pt;
=20mso-pagination:widow-orphan;
=20font-family:宋体;
=20color:rgb(255,255,255);
=20font-style:normal;
=20font-size:11.0000pt;
=20mso-ansi-language:#0400;
=20mso-fareast-language:#0400;
=20mso-bidi-language:#0400;
=20}
=20
=20table.126{
=20mso-style-name:汇总1;
=20mso-tstyle-rowband-size:0;
=20mso-tstyle-colband-size:0;
=20mso-padding-alt:0.0000pt 5.4000pt 0.0000pt 5.4000pt;
=20mso-border-top-alt:0.5000pt solid rgb(91,155,213);
=20mso-border-bottom-alt:0.5000pt double rgb(91,155,213);
=20mso-para-margin:0pt;
=20mso-para-margin-bottom:.0001pt;
=20mso-pagination:widow-orphan;
=20font-family:宋体;
=20color:rgb(0,0,0);
=20font-weight:bold;
=20font-style:normal;
=20font-size:11.0000pt;
=20mso-ansi-language:#0400;
=20mso-fareast-language:#0400;
=20mso-bidi-language:#0400;
=20}
=20
=20table.125{
=20mso-style-name:标题1;
=20mso-tstyle-rowband-size:0;
=20mso-tstyle-colband-size:0;
=20mso-padding-alt:0.0000pt 5.4000pt 0.0000pt 5.4000pt;
=20mso-para-margin:0pt;
=20mso-para-margin-bottom:.0001pt;
=20mso-pagination:widow-orphan;
=20font-family:宋体;
=20color:rgb(68,84,106);
=20font-weight:bold;
=20font-style:normal;
=20font-size:18.0000pt;
=20mso-ansi-language:#0400;
=20mso-fareast-language:#0400;
=20mso-bidi-language:#0400;
=20}
=20@page{mso-page-border-surround-header:no;
=20	mso-page-border-surround-footer:no;}@page Section0{
=20size:595.3000pt 841.9500pt;
=20}
=20div.Section0{page:Section0;}</style></head><body style=3D"tab-interval:21pt;" ><!--StartFragment--><div class=3D"Section0" ><table class=3DMsoNormalTable  border=3D0  cellspacing=3D0  style=3D"border-collapse:collapse;width:834.0000pt;margin-left:4.9000pt;
=20border:none;mso-padding-alt:0.0000pt 0.0000pt 0.0000pt 0.0000pt ;" ><tr style=3D"height:14.0000pt;" ><td width=3D1572  valign=3Dcenter  nowrap  colspan=3D11  rowspan=3D2  style=3D"width:786.0000pt;padding:0.5000pt 0.5000pt 0.0000pt 0.5000pt ;border-left:none;
=20mso-border-left-alt:none;border-right:none;mso-border-right-alt:none;
=20border-top:none;mso-border-top-alt:none;border-bottom:none;
=20mso-border-bottom-alt:none;" ><p class=3DMsoNormal  align=3Dcenter  style=3D"mso-pagination:widow-orphan;text-align:center;vertical-align:middle;" ><span style=3D"mso-spacerun:'yes';font-family:'Times New Roman';mso-fareast-font-family:宋体;
=20color:rgb(0,0,0);font-style:normal;font-size:14.0000pt;
=20mso-font-kerning:0.0000pt;" >We did two repeats for each sample, and removed the maximum and minimum values from each group. </span><span style=3D"font-family:'Times New Roman';mso-fareast-font-family:宋体;color:rgb(0,0,0);
=20font-style:normal;font-size:14.0000pt;mso-font-kerning:0.0000pt;" ><o:p></o:p></span></p></td><td width=3D96  valign=3Dcenter  nowrap  style=3D"width:48.0000pt;padding:0.5000pt 0.5000pt 0.0000pt 0.5000pt ;border-left:none;
=20mso-border-left-alt:none;border-right:none;mso-border-right-alt:none;
=20border-top:none;mso-border-top-alt:none;border-bottom:none;
=20mso-border-bottom-alt:none;" ><p class=3DMsoNormal ><span style=3D"font-family:宋体;color:rgb(0,0,0);font-style:normal;
=20font-size:11.0000pt;mso-font-kerning:0.0000pt;" ><o:p>&nbsp;</o:p></span></p></td></tr><tr style=3D"height:14.7500pt;" ><td width=3D96  valign=3Dcenter  nowrap  style=3D"width:48.0000pt;padding:0.5000pt 0.5000pt 0.0000pt 0.5000pt ;border-left:none;
=20mso-border-left-alt:none;border-right:none;mso-border-right-alt:none;
=20border-top:none;mso-border-top-alt:none;border-bottom:none;
=20mso-border-bottom-alt:none;" ><p class=3DMsoNormal ><span style=3D"font-family:宋体;color:rgb(0,0,0);font-style:normal;
=20font-size:11.0000pt;mso-font-kerning:0.0000pt;" ><o:p>&nbsp;</o:p></span></p></td></tr><tr style=3D"height:39.0000pt;" ><td width=3D297  valign=3Dcenter  nowrap  style=3D"width:148.5500pt;padding:0.5000pt 0.5000pt 0.0000pt 0.5000pt ;border-left:none;
=20mso-border-left-alt:none;border-right:none;mso-border-right-alt:none;
=20border-top:none;mso-border-top-alt:none;border-bottom:none;
=20mso-border-bottom-alt:none;" ><p class=3DMsoNormal  style=3D"mso-pagination:widow-orphan;text-align:left;vertical-align:middle;" ><b><span style=3D"mso-spacerun:'yes';font-family:'Times New Roman';mso-fareast-font-family:宋体;
=20color:rgb(0,0,0);font-weight:bold;font-style:normal;
=20font-size:11.0000pt;mso-font-kerning:0.0000pt;" >PH</span></b><b><span style=3D"font-family:'Times New Roman';mso-fareast-font-family:宋体;color:rgb(0,0,0);
=20font-weight:bold;font-style:normal;font-size:11.0000pt;
=20mso-font-kerning:0.0000pt;" ><o:p></o:p></span></b></p></td><td width=3D109  valign=3Dtop  style=3D"width:54.9000pt;padding:0.5000pt 0.5000pt 0.0000pt 0.5000pt ;border-left:1.0000pt solid windowtext;
=20mso-border-left-alt:1.0000pt solid windowtext;border-right:1.0000pt solid windowtext;mso-border-right-alt:1.0000pt solid windowtext;
=20border-top:1.0000pt solid windowtext;mso-border-top-alt:1.0000pt solid windowtext;border-bottom:1.0000pt solid windowtext;
=20mso-border-bottom-alt:1.0000pt solid windowtext;" ><p class=3DMsoNormal  align=3Dcenter  style=3D"mso-pagination:widow-orphan;text-align:center;vertical-align:top;" ><span style=3D"mso-spacerun:'yes';font-family:'Times New Roman';mso-fareast-font-family:宋体;
=20color:rgb(0,0,0);font-style:normal;font-size:10.5000pt;
=20mso-font-kerning:0.0000pt;" >Time<font face=3D"宋体" >（</font><font face=3D"Times New Roman" >d</font><font face=3D"宋体" >）</font></span><span style=3D"font-family:'Times New Roman';mso-fareast-font-family:宋体;color:rgb(0,0,0);
=20font-style:normal;font-size:10.5000pt;mso-font-kerning:0.0000pt;" ><o:p></o:p></span></p></td><td width=3D163  valign=3Dtop  style=3D"width:81.9500pt;padding:0.5000pt 0.5000pt 0.0000pt 0.5000pt ;border-left:none;
=20mso-border-left-alt:none;border-right:1.0000pt solid windowtext;mso-border-right-alt:1.0000pt solid windowtext;
=20border-top:1.0000pt solid windowtext;mso-border-top-alt:1.0000pt solid windowtext;border-bottom:1.0000pt solid windowtext;
=20mso-border-bottom-alt:1.0000pt solid windowtext;" ><p class=3DMsoNormal  align=3Dcenter  style=3D"mso-pagination:widow-orphan;text-align:center;vertical-align:top;" ><span style=3D"mso-spacerun:'yes';font-family:'Times New Roman';mso-fareast-font-family:宋体;
=20color:rgb(0,0,0);font-style:normal;font-size:10.5000pt;
=20mso-font-kerning:0.0000pt;" >Group &#8544;</span><span style=3D"font-family:'Times New Roman';mso-fareast-font-family:宋体;color:rgb(0,0,0);
=20font-style:normal;font-size:10.5000pt;mso-font-kerning:0.0000pt;" ><o:p></o:p></span></p></td><td width=3D108  valign=3Dtop  style=3D"width:54.1000pt;padding:0.5000pt 0.5000pt 0.0000pt 0.5000pt ;border-left:none;
=20mso-border-left-alt:none;border-right:1.0000pt solid windowtext;mso-border-right-alt:1.0000pt solid windowtext;
=20border-top:1.0000pt solid windowtext;mso-border-top-alt:1.0000pt solid windowtext;border-bottom:1.0000pt solid windowtext;
=20mso-border-bottom-alt:1.0000pt solid windowtext;" ><p class=3DMsoNormal  align=3Dcenter  style=3D"mso-pagination:widow-orphan;text-align:center;vertical-align:top;" ><span style=3D"mso-spacerun:'yes';font-family:'Times New Roman';mso-fareast-font-family:宋体;
=20color:rgb(0,0,0);font-style:normal;font-size:10.5000pt;
=20mso-font-kerning:0.0000pt;" >Group &#8545;</span><span style=3D"font-family:'Times New Roman';mso-fareast-font-family:宋体;color:rgb(0,0,0);
=20font-style:normal;font-size:10.5000pt;mso-font-kerning:0.0000pt;" ><o:p></o:p></span></p></td><td width=3D114  valign=3Dtop  style=3D"width:57.2000pt;padding:0.5000pt 0.5000pt 0.0000pt 0.5000pt ;border-left:none;
=20mso-border-left-alt:none;border-right:1.0000pt solid windowtext;mso-border-right-alt:1.0000pt solid windowtext;
=20border-top:1.0000pt solid windowtext;mso-border-top-alt:1.0000pt solid windowtext;border-bottom:1.0000pt solid windowtext;
=20mso-border-bottom-alt:1.0000pt solid windowtext;" ><p class=3DMsoNormal  align=3Dcenter  style=3D"mso-pagination:widow-orphan;text-align:center;vertical-align:top;" ><span style=3D"mso-spacerun:'yes';font-family:'Times New Roman';mso-fareast-font-family:宋体;
=20color:rgb(0,0,0);font-style:normal;font-size:10.5000pt;
=20mso-font-kerning:0.0000pt;" >Group &#8546;</span><span style=3D"font-family:'Times New Roman';mso-fareast-font-family:宋体;color:rgb(0,0,0);
=20font-style:normal;font-size:10.5000pt;mso-font-kerning:0.0000pt;" ><o:p></o:p></span></p></td><td width=3D4  valign=3Dcenter  nowrap  style=3D"width:2.0000pt;padding:0.5000pt 0.5000pt 0.0000pt 0.5000pt ;border-left:none;
=20mso-border-left-alt:none;border-right:none;mso-border-right-alt:none;
=20border-top:none;mso-border-top-alt:none;border-bottom:none;
=20mso-border-bottom-alt:none;" ><p class=3DMsoNormal ><span style=3D"font-family:宋体;color:rgb(0,0,0);font-style:normal;
=20font-size:11.0000pt;mso-font-kerning:0.0000pt;" ><o:p>&nbsp;</o:p></span></p></td><td width=3D338  valign=3Dcenter  style=3D"width:169.0000pt;padding:0.5000pt 0.5000pt 0.0000pt 0.5000pt ;border-left:none;
=20mso-border-left-alt:none;border-right:none;mso-border-right-alt:none;
=20border-top:none;mso-border-top-alt:none;border-bottom:none;
=20mso-border-bottom-alt:none;" ><p class=3DMsoNormal  style=3D"mso-pagination:widow-orphan;text-align:left;vertical-align:middle;" ><b><span style=3D"mso-spacerun:'yes';font-family:'Times New Roman';mso-fareast-font-family:宋体;
=20color:rgb(0,0,0);font-weight:bold;font-style:normal;
=20font-size:11.0000pt;mso-font-kerning:0.0000pt;" >Ammonia(mg/100mL)</span></b><b><span style=3D"font-family:'Times New Roman';mso-fareast-font-family:宋体;color:rgb(0,0,0);
=20font-weight:bold;font-style:normal;font-size:11.0000pt;
=20mso-font-kerning:0.0000pt;" ><o:p></o:p></span></b></p></td><td width=3D118  valign=3Dtop  style=3D"width:59.3000pt;padding:0.5000pt 0.5000pt 0.0000pt 0.5000pt ;border-left:1.0000pt solid windowtext;
=20mso-border-left-alt:1.0000pt solid windowtext;border-right:1.0000pt solid windowtext;mso-border-right-alt:1.0000pt solid windowtext;
=20border-top:1.0000pt solid windowtext;mso-border-top-alt:1.0000pt solid windowtext;border-bottom:1.0000pt solid windowtext;
=20mso-border-bottom-alt:1.0000pt solid windowtext;" ><p class=3DMsoNormal  align=3Dcenter  style=3D"mso-pagination:widow-orphan;text-align:center;vertical-align:top;" ><span class=3D"17"  style=3D"mso-spacerun:'yes';font-family:'Times New Roman';mso-fareast-font-family:宋体;
=20color:rgb(0,0,0);font-style:normal;font-size:10.5000pt;" >Time</span><span class=3D"19"  style=3D"font-family:宋体;color:rgb(0,0,0);font-style:normal;
=20font-size:10.5000pt;" >（</span><span class=3D"17"  style=3D"font-family:'Times New Roman';mso-fareast-font-family:宋体;color:rgb(0,0,0);
=20font-style:normal;font-size:10.5000pt;" >d</span><span class=3D"19"  style=3D"font-family:宋体;color:rgb(0,0,0);font-style:normal;
=20font-size:10.5000pt;" >）</span><span style=3D"font-family:'Times New Roman';mso-fareast-font-family:宋体;color:rgb(0,0,0);
=20font-style:normal;font-size:10.5000pt;mso-font-kerning:0.0000pt;" ><o:p></o:p></span></p></td><td width=3D101  valign=3Dtop  style=3D"width:50.5000pt;padding:0.5000pt 0.5000pt 0.0000pt 0.5000pt ;border-left:none;
=20mso-border-left-alt:none;border-right:1.0000pt solid windowtext;mso-border-right-alt:1.0000pt solid windowtext;
=20border-top:1.0000pt solid windowtext;mso-border-top-alt:1.0000pt solid windowtext;border-bottom:1.0000pt solid windowtext;
=20mso-border-bottom-alt:1.0000pt solid windowtext;" ><p class=3DMsoNormal  align=3Dcenter  style=3D"mso-pagination:widow-orphan;text-align:center;vertical-align:top;" ><span style=3D"mso-spacerun:'yes';font-family:'Times New Roman';mso-fareast-font-family:宋体;
=20color:rgb(0,0,0);font-style:normal;font-size:10.5000pt;
=20mso-font-kerning:0.0000pt;" >Group &#8544;</span><span style=3D"font-family:'Times New Roman';mso-fareast-font-family:宋体;color:rgb(0,0,0);
=20font-style:normal;font-size:10.5000pt;mso-font-kerning:0.0000pt;" ><o:p></o:p></span></p></td><td width=3D105  valign=3Dtop  style=3D"width:52.9500pt;padding:0.5000pt 0.5000pt 0.0000pt 0.5000pt ;border-left:none;
=20mso-border-left-alt:none;border-right:1.0000pt solid windowtext;mso-border-right-alt:1.0000pt solid windowtext;
=20border-top:1.0000pt solid windowtext;mso-border-top-alt:1.0000pt solid windowtext;border-bottom:1.0000pt solid windowtext;
=20mso-border-bottom-alt:1.0000pt solid windowtext;" ><p class=3DMsoNormal  align=3Dcenter  style=3D"mso-pagination:widow-orphan;text-align:center;vertical-align:top;" ><span style=3D"mso-spacerun:'yes';font-family:'Times New Roman';mso-fareast-font-family:宋体;
=20color:rgb(0,0,0);font-style:normal;font-size:10.5000pt;
=20mso-font-kerning:0.0000pt;" >Group &#8545;</span><span style=3D"font-family:'Times New Roman';mso-fareast-font-family:宋体;color:rgb(0,0,0);
=20font-style:normal;font-size:10.5000pt;mso-font-kerning:0.0000pt;" ><o:p></o:p></span></p></td><td width=3D111  valign=3Dtop  style=3D"width:55.5500pt;padding:0.5000pt 0.5000pt 0.0000pt 0.5000pt ;border-left:none;
=20mso-border-left-alt:none;border-right:1.0000pt solid windowtext;mso-border-right-alt:1.0000pt solid windowtext;
=20border-top:1.0000pt solid windowtext;mso-border-top-alt:1.0000pt solid windowtext;border-bottom:1.0000pt solid windowtext;
=20mso-border-bottom-alt:1.0000pt solid windowtext;" ><p class=3DMsoNormal  align=3Dcenter  style=3D"mso-pagination:widow-orphan;text-align:center;vertical-align:top;" ><span style=3D"mso-spacerun:'yes';font-family:'Times New Roman';mso-fareast-font-family:宋体;
=20color:rgb(0,0,0);font-style:normal;font-size:10.5000pt;
=20mso-font-kerning:0.0000pt;" >Group &#8546;</span><span style=3D"font-family:'Times New Roman';mso-fareast-font-family:宋体;color:rgb(0,0,0);
=20font-style:normal;font-size:10.5000pt;mso-font-kerning:0.0000pt;" ><o:p></o:p></span></p></td><td width=3D96  valign=3Dcenter  nowrap  style=3D"width:48.0000pt;padding:0.5000pt 0.5000pt 0.0000pt 0.5000pt ;border-left:none;
=20mso-border-left-alt:none;border-right:none;mso-border-right-alt:none;
=20border-top:none;mso-border-top-alt:none;border-bottom:none;
=20mso-border-bottom-alt:none;" ><p class=3DMsoNormal ><span style=3D"font-family:宋体;color:rgb(0,0,0);font-style:normal;
=20font-size:11.0000pt;mso-font-kerning:0.0000pt;" ><o:p>&nbsp;</o:p></span></p></td></tr><tr style=3D"height:14.7500pt;" ><td width=3D297  valign=3Dcenter  nowrap  style=3D"width:148.5500pt;padding:0.5000pt 0.5000pt 0.0000pt 0.5000pt ;border-left:none;
=20mso-border-left-alt:none;border-right:none;mso-border-right-alt:none;
=20border-top:none;mso-border-top-alt:none;border-bottom:none;
=20mso-border-bottom-alt:none;" ><p class=3DMsoNormal ><span style=3D"font-family:宋体;color:rgb(0,0,0);font-style:normal;
=20font-size:11.0000pt;mso-font-kerning:0.0000pt;" ><o:p>&nbsp;</o:p></span></p></td><td width=3D109  valign=3Dtop  style=3D"width:54.9000pt;padding:0.5000pt 0.5000pt 0.0000pt 0.5000pt ;border-left:1.0000pt solid windowtext;
=20mso-border-left-alt:1.0000pt solid windowtext;border-right:1.0000pt solid windowtext;mso-border-right-alt:1.0000pt solid windowtext;
=20border-top:none;mso-border-top-alt:none;border-bottom:1.0000pt solid windowtext;
=20mso-border-bottom-alt:1.0000pt solid windowtext;" ><p class=3DMsoNormal  align=3Dcenter  style=3D"mso-pagination:widow-orphan;text-align:center;vertical-align:top;" ><span style=3D"font-family:'Times New Roman';mso-fareast-font-family:宋体;color:rgb(0,0,0);
=20font-style:normal;font-size:10.5000pt;mso-font-kerning:0.0000pt;" >0</span><span style=3D"font-family:'Times New Roman';mso-fareast-font-family:宋体;color:rgb(0,0,0);
=20font-style:normal;font-size:10.5000pt;mso-font-kerning:0.0000pt;" ><o:p></o:p></span></p></td><td width=3D163  valign=3Dbottom  style=3D"width:81.9500pt;padding:0.5000pt 0.5000pt 0.0000pt 0.5000pt ;border-left:none;
=20mso-border-left-alt:none;border-right:1.0000pt solid windowtext;mso-border-right-alt:1.0000pt solid windowtext;
=20border-top:none;mso-border-top-alt:none;border-bottom:1.0000pt solid windowtext;
=20mso-border-bottom-alt:1.0000pt solid windowtext;" ><p class=3DMsoNormal  align=3Dcenter  style=3D"mso-pagination:widow-orphan;text-align:center;vertical-align:bottom;" ><span style=3D"mso-spacerun:'yes';font-family:'Times New Roman';mso-fareast-font-family:宋体;
=20color:rgb(0,0,0);font-style:normal;font-size:11.0000pt;
=20mso-font-kerning:0.0000pt;" >6.91</span><span style=3D"font-family:'Times New Roman';mso-fareast-font-family:宋体;color:rgb(0,0,0);
=20font-style:normal;font-size:11.0000pt;mso-font-kerning:0.0000pt;" ><o:p></o:p></span></p></td><td width=3D108  valign=3Dbottom  style=3D"width:54.1000pt;padding:0.5000pt 0.5000pt 0.0000pt 0.5000pt ;border-left:none;
=20mso-border-left-alt:none;border-right:1.0000pt solid windowtext;mso-border-right-alt:1.0000pt solid windowtext;
=20border-top:none;mso-border-top-alt:none;border-bottom:1.0000pt solid windowtext;
=20mso-border-bottom-alt:1.0000pt solid windowtext;" ><p class=3DMsoNormal  align=3Dcenter  style=3D"mso-pagination:widow-orphan;text-align:center;vertical-align:bottom;" ><span style=3D"mso-spacerun:'yes';font-family:'Times New Roman';mso-fareast-font-family:宋体;
=20color:rgb(0,0,0);font-style:normal;font-size:11.0000pt;
=20mso-font-kerning:0.0000pt;" >6.91</span><span style=3D"font-family:'Times New Roman';mso-fareast-font-family:宋体;color:rgb(0,0,0);
=20font-style:normal;font-size:11.0000pt;mso-font-kerning:0.0000pt;" ><o:p></o:p></span></p></td><td width=3D114  valign=3Dbottom  style=3D"width:57.2000pt;padding:0.5000pt 0.5000pt 0.0000pt 0.5000pt ;border-left:none;
=20mso-border-left-alt:none;border-right:1.0000pt solid windowtext;mso-border-right-alt:1.0000pt solid windowtext;
=20border-top:none;mso-border-top-alt:none;border-bottom:1.0000pt solid windowtext;
=20mso-border-bottom-alt:1.0000pt solid windowtext;" ><p class=3DMsoNormal  align=3Dcenter  style=3D"mso-pagination:widow-orphan;text-align:center;vertical-align:bottom;" ><span style=3D"mso-spacerun:'yes';font-family:'Times New Roman';mso-fareast-font-family:宋体;
=20color:rgb(0,0,0);font-style:normal;font-size:11.0000pt;
=20mso-font-kerning:0.0000pt;" >6.91</span><span style=3D"font-family:'Times New Roman';mso-fareast-font-family:宋体;color:rgb(0,0,0);
=20font-style:normal;font-size:11.0000pt;mso-font-kerning:0.0000pt;" ><o:p></o:p></span></p></td><td width=3D4  valign=3Dcenter  nowrap  style=3D"width:2.0000pt;padding:0.5000pt 0.5000pt 0.0000pt 0.5000pt ;border-left:none;
=20mso-border-left-alt:none;border-right:none;mso-border-right-alt:none;
=20border-top:none;mso-border-top-alt:none;border-bottom:none;
=20mso-border-bottom-alt:none;" ><p class=3DMsoNormal ><span style=3D"font-family:宋体;color:rgb(0,0,0);font-style:normal;
=20font-size:11.0000pt;mso-font-kerning:0.0000pt;" ><o:p>&nbsp;</o:p></span></p></td><td width=3D338  valign=3Dcenter  nowrap  style=3D"width:169.0000pt;padding:0.5000pt 0.5000pt 0.0000pt 0.5000pt ;border-left:none;
=20mso-border-left-alt:none;border-right:none;mso-border-right-alt:none;
=20border-top:none;mso-border-top-alt:none;border-bottom:none;
=20mso-border-bottom-alt:none;" ><p class=3DMsoNormal ><span style=3D"font-family:宋体;color:rgb(0,0,0);font-style:normal;
=20font-size:11.0000pt;mso-font-kerning:0.0000pt;" ><o:p>&nbsp;</o:p></span></p></td><td width=3D118  valign=3Dtop  style=3D"width:59.3000pt;padding:0.5000pt 0.5000pt 0.0000pt 0.5000pt ;border-left:1.0000pt solid windowtext;
=20mso-border-left-alt:1.0000pt solid windowtext;border-right:1.0000pt solid windowtext;mso-border-right-alt:1.0000pt solid windowtext;
=20border-top:none;mso-border-top-alt:none;border-bottom:1.0000pt solid windowtext;
=20mso-border-bottom-alt:1.0000pt solid windowtext;" ><p class=3DMsoNormal  align=3Dcenter  style=3D"mso-pagination:widow-orphan;text-align:center;vertical-align:top;" ><span style=3D"font-family:'Times New Roman';mso-fareast-font-family:宋体;color:rgb(0,0,0);
=20font-style:normal;font-size:10.5000pt;mso-font-kerning:0.0000pt;" >0</span><span style=3D"font-family:'Times New Roman';mso-fareast-font-family:宋体;color:rgb(0,0,0);
=20font-style:normal;font-size:10.5000pt;mso-font-kerning:0.0000pt;" ><o:p></o:p></span></p></td><td width=3D101  valign=3Dbottom  style=3D"width:50.5000pt;padding:0.5000pt 0.5000pt 0.0000pt 0.5000pt ;border-left:none;
=20mso-border-left-alt:none;border-right:1.0000pt solid windowtext;mso-border-right-alt:1.0000pt solid windowtext;
=20border-top:none;mso-border-top-alt:none;border-bottom:1.0000pt solid windowtext;
=20mso-border-bottom-alt:1.0000pt solid windowtext;" ><p class=3DMsoNormal  align=3Dcenter  style=3D"mso-pagination:widow-orphan;text-align:center;vertical-align:bottom;" ><span style=3D"mso-spacerun:'yes';font-family:'Times New Roman';mso-fareast-font-family:宋体;
=20color:rgb(0,0,0);font-style:normal;font-size:11.0000pt;
=20mso-font-kerning:0.0000pt;" >10.89</span><span style=3D"font-family:'Times New Roman';mso-fareast-font-family:宋体;color:rgb(0,0,0);
=20font-style:normal;font-size:11.0000pt;mso-font-kerning:0.0000pt;" ><o:p></o:p></span></p></td><td width=3D105  valign=3Dbottom  style=3D"width:52.9500pt;padding:0.5000pt 0.5000pt 0.0000pt 0.5000pt ;border-left:none;
=20mso-border-left-alt:none;border-right:1.0000pt solid windowtext;mso-border-right-alt:1.0000pt solid windowtext;
=20border-top:none;mso-border-top-alt:none;border-bottom:1.0000pt solid windowtext;
=20mso-border-bottom-alt:1.0000pt solid windowtext;" ><p class=3DMsoNormal  align=3Dcenter  style=3D"mso-pagination:widow-orphan;text-align:center;vertical-align:bottom;" ><span style=3D"mso-spacerun:'yes';font-family:'Times New Roman';mso-fareast-font-family:宋体;
=20color:rgb(0,0,0);font-style:normal;font-size:11.0000pt;
=20mso-font-kerning:0.0000pt;" >11.29</span><span style=3D"font-family:'Times New Roman';mso-fareast-font-family:宋体;color:rgb(0,0,0);
=20font-style:normal;font-size:11.0000pt;mso-font-kerning:0.0000pt;" ><o:p></o:p></span></p></td><td width=3D111  valign=3Dbottom  style=3D"width:55.5500pt;padding:0.5000pt 0.5000pt 0.0000pt 0.5000pt ;border-left:none;
=20mso-border-left-alt:none;border-right:1.0000pt solid windowtext;mso-border-right-alt:1.0000pt solid windowtext;
=20border-top:none;mso-border-top-alt:none;border-bottom:1.0000pt solid windowtext;
=20mso-border-bottom-alt:1.0000pt solid windowtext;" ><p class=3DMsoNormal  align=3Dcenter  style=3D"mso-pagination:widow-orphan;text-align:center;vertical-align:bottom;" ><span style=3D"mso-spacerun:'yes';font-family:'Times New Roman';mso-fareast-font-family:宋体;
=20color:rgb(0,0,0);font-style:normal;font-size:11.0000pt;
=20mso-font-kerning:0.0000pt;" >11.01</span><span style=3D"font-family:'Times New Roman';mso-fareast-font-family:宋体;color:rgb(0,0,0);
=20font-style:normal;font-size:11.0000pt;mso-font-kerning:0.0000pt;" ><o:p></o:p></span></p></td><td width=3D96  valign=3Dcenter  nowrap  style=3D"width:48.0000pt;padding:0.5000pt 0.5000pt 0.0000pt 0.5000pt ;border-left:none;
=20mso-border-left-alt:none;border-right:none;mso-border-right-alt:none;
=20border-top:none;mso-border-top-alt:none;border-bottom:none;
=20mso-border-bottom-alt:none;" ><p class=3DMsoNormal ><span style=3D"font-family:宋体;color:rgb(0,0,0);font-style:normal;
=20font-size:11.0000pt;mso-font-kerning:0.0000pt;" ><o:p>&nbsp;</o:p></span></p></td></tr><tr style=3D"height:14.7500pt;" ><td width=3D297  valign=3Dcenter  nowrap  style=3D"width:148.5500pt;padding:0.5000pt 0.5000pt 0.0000pt 0.5000pt ;border-left:none;
=20mso-border-left-alt:none;border-right:none;mso-border-right-alt:none;
=20border-top:none;mso-border-top-alt:none;border-bottom:none;
=20mso-border-bottom-alt:none;" ><p class=3DMsoNormal ><span style=3D"font-family:宋体;color:rgb(0,0,0);font-style:normal;
=20font-size:11.0000pt;mso-font-kerning:0.0000pt;" ><o:p>&nbsp;</o:p></span></p></td><td width=3D109  valign=3Dtop  style=3D"width:54.9000pt;padding:0.5000pt 0.5000pt 0.0000pt 0.5000pt ;border-left:1.0000pt solid windowtext;
=20mso-border-left-alt:1.0000pt solid windowtext;border-right:1.0000pt solid windowtext;mso-border-right-alt:1.0000pt solid windowtext;
=20border-top:none;mso-border-top-alt:none;border-bottom:1.0000pt solid windowtext;
=20mso-border-bottom-alt:1.0000pt solid windowtext;" ><p class=3DMsoNormal  align=3Dcenter  style=3D"text-align:center;" ><span style=3D"font-family:'Times New Roman';mso-fareast-font-family:宋体;color:rgb(0,0,0);
=20font-style:normal;font-size:10.5000pt;mso-font-kerning:0.0000pt;" ><o:p>&nbsp;</o:p></span></p></td><td width=3D163  valign=3Dbottom  style=3D"width:81.9500pt;padding:0.5000pt 0.5000pt 0.0000pt 0.5000pt ;border-left:none;
=20mso-border-left-alt:none;border-right:1.0000pt solid windowtext;mso-border-right-alt:1.0000pt solid windowtext;
=20border-top:none;mso-border-top-alt:none;border-bottom:1.0000pt solid windowtext;
=20mso-border-bottom-alt:1.0000pt solid windowtext;" ><p class=3DMsoNormal  align=3Dcenter  style=3D"mso-pagination:widow-orphan;text-align:center;vertical-align:bottom;" ><span style=3D"mso-spacerun:'yes';font-family:'Times New Roman';mso-fareast-font-family:宋体;
=20color:rgb(0,0,0);font-style:normal;font-size:11.0000pt;
=20mso-font-kerning:0.0000pt;" >6.89</span><span style=3D"font-family:'Times New Roman';mso-fareast-font-family:宋体;color:rgb(0,0,0);
=20font-style:normal;font-size:11.0000pt;mso-font-kerning:0.0000pt;" ><o:p></o:p></span></p></td><td width=3D108  valign=3Dbottom  style=3D"width:54.1000pt;padding:0.5000pt 0.5000pt 0.0000pt 0.5000pt ;border-left:none;
=20mso-border-left-alt:none;border-right:1.0000pt solid windowtext;mso-border-right-alt:1.0000pt solid windowtext;
=20border-top:none;mso-border-top-alt:none;border-bottom:1.0000pt solid windowtext;
=20mso-border-bottom-alt:1.0000pt solid windowtext;" ><p class=3DMsoNormal  align=3Dcenter  style=3D"mso-pagination:widow-orphan;text-align:center;vertical-align:bottom;" ><span style=3D"mso-spacerun:'yes';font-family:'Times New Roman';mso-fareast-font-family:宋体;
=20color:rgb(0,0,0);font-style:normal;font-size:11.0000pt;
=20mso-font-kerning:0.0000pt;" >6.89</span><span style=3D"font-family:'Times New Roman';mso-fareast-font-family:宋体;color:rgb(0,0,0);
=20font-style:normal;font-size:11.0000pt;mso-font-kerning:0.0000pt;" ><o:p></o:p></span></p></td><td width=3D114  valign=3Dbottom  style=3D"width:57.2000pt;padding:0.5000pt 0.5000pt 0.0000pt 0.5000pt ;border-left:none;
=20mso-border-left-alt:none;border-right:1.0000pt solid windowtext;mso-border-right-alt:1.0000pt solid windowtext;
=20border-top:none;mso-border-top-alt:none;border-bottom:1.0000pt solid windowtext;
=20mso-border-bottom-alt:1.0000pt solid windowtext;" ><p class=3DMsoNormal  align=3Dcenter  style=3D"mso-pagination:widow-orphan;text-align:center;vertical-align:bottom;" ><span style=3D"mso-spacerun:'yes';font-family:'Times New Roman';mso-fareast-font-family:宋体;
=20color:rgb(0,0,0);font-style:normal;font-size:11.0000pt;
=20mso-font-kerning:0.0000pt;" >6.86</span><span style=3D"font-family:'Times New Roman';mso-fareast-font-family:宋体;color:rgb(0,0,0);
=20font-style:normal;font-size:11.0000pt;mso-font-kerning:0.0000pt;" ><o:p></o:p></span></p></td><td width=3D4  valign=3Dcenter  nowrap  style=3D"width:2.0000pt;padding:0.5000pt 0.5000pt 0.0000pt 0.5000pt ;border-left:none;
=20mso-border-left-alt:none;border-right:none;mso-border-right-alt:none;
=20border-top:none;mso-border-top-alt:none;border-bottom:none;
=20mso-border-bottom-alt:none;" ><p class=3DMsoNormal ><span style=3D"font-family:宋体;color:rgb(0,0,0);font-style:normal;
=20font-size:11.0000pt;mso-font-kerning:0.0000pt;" ><o:p>&nbsp;</o:p></span></p></td><td width=3D338  valign=3Dcenter  nowrap  style=3D"width:169.0000pt;padding:0.5000pt 0.5000pt 0.0000pt 0.5000pt ;border-left:none;
=20mso-border-left-alt:none;border-right:none;mso-border-right-alt:none;
=20border-top:none;mso-border-top-alt:none;border-bottom:none;
=20mso-border-bottom-alt:none;" ><p class=3DMsoNormal ><span style=3D"font-family:宋体;color:rgb(0,0,0);font-style:normal;
=20font-size:11.0000pt;mso-font-kerning:0.0000pt;" ><o:p>&nbsp;</o:p></span></p></td><td width=3D118  valign=3Dtop  style=3D"width:59.3000pt;padding:0.5000pt 0.5000pt 0.0000pt 0.5000pt ;border-left:1.0000pt solid windowtext;
=20mso-border-left-alt:1.0000pt solid windowtext;border-right:1.0000pt solid windowtext;mso-border-right-alt:1.0000pt solid windowtext;
=20border-top:none;mso-border-top-alt:none;border-bottom:1.0000pt solid windowtext;
=20mso-border-bottom-alt:1.0000pt solid windowtext;" ><p class=3DMsoNormal  align=3Dcenter  style=3D"text-align:center;" ><span style=3D"font-family:'Times New Roman';mso-fareast-font-family:宋体;color:rgb(0,0,0);
=20font-style:normal;font-size:10.5000pt;mso-font-kerning:0.0000pt;" ><o:p>&nbsp;</o:p></span></p></td><td width=3D101  valign=3Dbottom  style=3D"width:50.5000pt;padding:0.5000pt 0.5000pt 0.0000pt 0.5000pt ;border-left:none;
=20mso-border-left-alt:none;border-right:1.0000pt solid windowtext;mso-border-right-alt:1.0000pt solid windowtext;
=20border-top:none;mso-border-top-alt:none;border-bottom:1.0000pt solid windowtext;
=20mso-border-bottom-alt:1.0000pt solid windowtext;" ><p class=3DMsoNormal  align=3Dcenter  style=3D"mso-pagination:widow-orphan;text-align:center;vertical-align:bottom;" ><span style=3D"mso-spacerun:'yes';font-family:'Times New Roman';mso-fareast-font-family:宋体;
=20color:rgb(0,0,0);font-style:normal;font-size:11.0000pt;
=20mso-font-kerning:0.0000pt;" >11.33</span><span style=3D"font-family:'Times New Roman';mso-fareast-font-family:宋体;color:rgb(0,0,0);
=20font-style:normal;font-size:11.0000pt;mso-font-kerning:0.0000pt;" ><o:p></o:p></span></p></td><td width=3D105  valign=3Dbottom  style=3D"width:52.9500pt;padding:0.5000pt 0.5000pt 0.0000pt 0.5000pt ;border-left:none;
=20mso-border-left-alt:none;border-right:1.0000pt solid windowtext;mso-border-right-alt:1.0000pt solid windowtext;
=20border-top:none;mso-border-top-alt:none;border-bottom:1.0000pt solid windowtext;
=20mso-border-bottom-alt:1.0000pt solid windowtext;" ><p class=3DMsoNormal  align=3Dcenter  style=3D"mso-pagination:widow-orphan;text-align:center;vertical-align:bottom;" ><span style=3D"mso-spacerun:'yes';font-family:'Times New Roman';mso-fareast-font-family:宋体;
=20color:rgb(0,0,0);font-style:normal;font-size:11.0000pt;
=20mso-font-kerning:0.0000pt;" >10.88</span><span style=3D"font-family:'Times New Roman';mso-fareast-font-family:宋体;color:rgb(0,0,0);
=20font-style:normal;font-size:11.0000pt;mso-font-kerning:0.0000pt;" ><o:p></o:p></span></p></td><td width=3D111  valign=3Dbottom  style=3D"width:55.5500pt;padding:0.5000pt 0.5000pt 0.0000pt 0.5000pt ;border-left:none;
=20mso-border-left-alt:none;border-right:1.0000pt solid windowtext;mso-border-right-alt:1.0000pt solid windowtext;
=20border-top:none;mso-border-top-alt:none;border-bottom:1.0000pt solid windowtext;
=20mso-border-bottom-alt:1.0000pt solid windowtext;" ><p class=3DMsoNormal  align=3Dcenter  style=3D"mso-pagination:widow-orphan;text-align:center;vertical-align:bottom;" ><span style=3D"mso-spacerun:'yes';font-family:'Times New Roman';mso-fareast-font-family:宋体;
=20color:rgb(0,0,0);font-style:normal;font-size:11.0000pt;
=20mso-font-kerning:0.0000pt;" >10.79</span><span style=3D"font-family:'Times New Roman';mso-fareast-font-family:宋体;color:rgb(0,0,0);
=20font-style:normal;font-size:11.0000pt;mso-font-kerning:0.0000pt;" ><o:p></o:p></span></p></td><td width=3D96  valign=3Dcenter  nowrap  style=3D"width:48.0000pt;padding:0.5000pt 0.5000pt 0.0000pt 0.5000pt ;border-left:none;
=20mso-border-left-alt:none;border-right:none;mso-border-right-alt:none;
=20border-top:none;mso-border-top-alt:none;border-bottom:none;
=20mso-border-bottom-alt:none;" ><p class=3DMsoNormal ><span style=3D"font-family:宋体;color:rgb(0,0,0);font-style:normal;
=20font-size:11.0000pt;mso-font-kerning:0.0000pt;" ><o:p>&nbsp;</o:p></span></p></td></tr><tr style=3D"height:14.7500pt;" ><td width=3D297  valign=3Dcenter  nowrap  style=3D"width:148.5500pt;padding:0.5000pt 0.5000pt 0.0000pt 0.5000pt ;border-left:none;
=20mso-border-left-alt:none;border-right:none;mso-border-right-alt:none;
=20border-top:none;mso-border-top-alt:none;border-bottom:none;
=20mso-border-bottom-alt:none;" ><p class=3DMsoNormal ><span style=3D"font-family:宋体;color:rgb(0,0,0);font-style:normal;
=20font-size:11.0000pt;mso-font-kerning:0.0000pt;" ><o:p>&nbsp;</o:p></span></p></td><td width=3D109  valign=3Dtop  style=3D"width:54.9000pt;padding:0.5000pt 0.5000pt 0.0000pt 0.5000pt ;border-left:1.0000pt solid windowtext;
=20mso-border-left-alt:1.0000pt solid windowtext;border-right:1.0000pt solid windowtext;mso-border-right-alt:1.0000pt solid windowtext;
=20border-top:none;mso-border-top-alt:none;border-bottom:1.0000pt solid windowtext;
=20mso-border-bottom-alt:1.0000pt solid windowtext;" ><p class=3DMsoNormal  align=3Dcenter  style=3D"text-align:center;" ><span style=3D"font-family:'Times New Roman';mso-fareast-font-family:宋体;color:rgb(0,0,0);
=20font-style:normal;font-size:10.5000pt;mso-font-kerning:0.0000pt;" ><o:p>&nbsp;</o:p></span></p></td><td width=3D163  valign=3Dbottom  style=3D"width:81.9500pt;padding:0.5000pt 0.5000pt 0.0000pt 0.5000pt ;border-left:none;
=20mso-border-left-alt:none;border-right:1.0000pt solid windowtext;mso-border-right-alt:1.0000pt solid windowtext;
=20border-top:none;mso-border-top-alt:none;border-bottom:1.0000pt solid windowtext;
=20mso-border-bottom-alt:1.0000pt solid windowtext;" ><p class=3DMsoNormal  align=3Dcenter  style=3D"mso-pagination:widow-orphan;text-align:center;vertical-align:bottom;" ><span style=3D"mso-spacerun:'yes';font-family:'Times New Roman';mso-fareast-font-family:宋体;
=20color:rgb(0,0,0);font-style:normal;font-size:11.0000pt;
=20mso-font-kerning:0.0000pt;" >6.86</span><span style=3D"font-family:'Times New Roman';mso-fareast-font-family:宋体;color:rgb(0,0,0);
=20font-style:normal;font-size:11.0000pt;mso-font-kerning:0.0000pt;" ><o:p></o:p></span></p></td><td width=3D108  valign=3Dbottom  style=3D"width:54.1000pt;padding:0.5000pt 0.5000pt 0.0000pt 0.5000pt ;border-left:none;
=20mso-border-left-alt:none;border-right:1.0000pt solid windowtext;mso-border-right-alt:1.0000pt solid windowtext;
=20border-top:none;mso-border-top-alt:none;border-bottom:1.0000pt solid windowtext;
=20mso-border-bottom-alt:1.0000pt solid windowtext;" ><p class=3DMsoNormal  align=3Dcenter  style=3D"mso-pagination:widow-orphan;text-align:center;vertical-align:bottom;" ><span style=3D"mso-spacerun:'yes';font-family:'Times New Roman';mso-fareast-font-family:宋体;
=20color:rgb(0,0,0);font-style:normal;font-size:11.0000pt;
=20mso-font-kerning:0.0000pt;" >6.85</span><span style=3D"font-family:'Times New Roman';mso-fareast-font-family:宋体;color:rgb(0,0,0);
=20font-style:normal;font-size:11.0000pt;mso-font-kerning:0.0000pt;" ><o:p></o:p></span></p></td><td width=3D114  valign=3Dbottom  style=3D"width:57.2000pt;padding:0.5000pt 0.5000pt 0.0000pt 0.5000pt ;border-left:none;
=20mso-border-left-alt:none;border-right:1.0000pt solid windowtext;mso-border-right-alt:1.0000pt solid windowtext;
=20border-top:none;mso-border-top-alt:none;border-bottom:1.0000pt solid windowtext;
=20mso-border-bottom-alt:1.0000pt solid windowtext;" ><p class=3DMsoNormal  align=3Dcenter  style=3D"mso-pagination:widow-orphan;text-align:center;vertical-align:bottom;" ><span style=3D"mso-spacerun:'yes';font-family:'Times New Roman';mso-fareast-font-family:宋体;
=20color:rgb(0,0,0);font-style:normal;font-size:11.0000pt;
=20mso-font-kerning:0.0000pt;" >6.88</span><span style=3D"font-family:'Times New Roman';mso-fareast-font-family:宋体;color:rgb(0,0,0);
=20font-style:normal;font-size:11.0000pt;mso-font-kerning:0.0000pt;" ><o:p></o:p></span></p></td><td width=3D4  valign=3Dcenter  nowrap  style=3D"width:2.0000pt;padding:0.5000pt 0.5000pt 0.0000pt 0.5000pt ;border-left:none;
=20mso-border-left-alt:none;border-right:none;mso-border-right-alt:none;
=20border-top:none;mso-border-top-alt:none;border-bottom:none;
=20mso-border-bottom-alt:none;" ><p class=3DMsoNormal ><span style=3D"font-family:宋体;color:rgb(0,0,0);font-style:normal;
=20font-size:11.0000pt;mso-font-kerning:0.0000pt;" ><o:p>&nbsp;</o:p></span></p></td><td width=3D338  valign=3Dcenter  nowrap  style=3D"width:169.0000pt;padding:0.5000pt 0.5000pt 0.0000pt 0.5000pt ;border-left:none;
=20mso-border-left-alt:none;border-right:none;mso-border-right-alt:none;
=20border-top:none;mso-border-top-alt:none;border-bottom:none;
=20mso-border-bottom-alt:none;" ><p class=3DMsoNormal ><span style=3D"font-family:宋体;color:rgb(0,0,0);font-style:normal;
=20font-size:11.0000pt;mso-font-kerning:0.0000pt;" ><o:p>&nbsp;</o:p></span></p></td><td width=3D118  valign=3Dtop  style=3D"width:59.3000pt;padding:0.5000pt 0.5000pt 0.0000pt 0.5000pt ;border-left:1.0000pt solid windowtext;
=20mso-border-left-alt:1.0000pt solid windowtext;border-right:1.0000pt solid windowtext;mso-border-right-alt:1.0000pt solid windowtext;
=20border-top:none;mso-border-top-alt:none;border-bottom:1.0000pt solid windowtext;
=20mso-border-bottom-alt:1.0000pt solid windowtext;" ><p class=3DMsoNormal  align=3Dcenter  style=3D"text-align:center;" ><span style=3D"font-family:'Times New Roman';mso-fareast-font-family:宋体;color:rgb(0,0,0);
=20font-style:normal;font-size:10.5000pt;mso-font-kerning:0.0000pt;" ><o:p>&nbsp;</o:p></span></p></td><td width=3D101  valign=3Dbottom  style=3D"width:50.5000pt;padding:0.5000pt 0.5000pt 0.0000pt 0.5000pt ;border-left:none;
=20mso-border-left-alt:none;border-right:1.0000pt solid windowtext;mso-border-right-alt:1.0000pt solid windowtext;
=20border-top:none;mso-border-top-alt:none;border-bottom:1.0000pt solid windowtext;
=20mso-border-bottom-alt:1.0000pt solid windowtext;" ><p class=3DMsoNormal  align=3Dcenter  style=3D"mso-pagination:widow-orphan;text-align:center;vertical-align:bottom;" ><span style=3D"mso-spacerun:'yes';font-family:'Times New Roman';mso-fareast-font-family:宋体;
=20color:rgb(0,0,0);font-style:normal;font-size:11.0000pt;
=20mso-font-kerning:0.0000pt;" >11.35</span><span style=3D"font-family:'Times New Roman';mso-fareast-font-family:宋体;color:rgb(0,0,0);
=20font-style:normal;font-size:11.0000pt;mso-font-kerning:0.0000pt;" ><o:p></o:p></span></p></td><td width=3D105  valign=3Dbottom  style=3D"width:52.9500pt;padding:0.5000pt 0.5000pt 0.0000pt 0.5000pt ;border-left:none;
=20mso-border-left-alt:none;border-right:1.0000pt solid windowtext;mso-border-right-alt:1.0000pt solid windowtext;
=20border-top:none;mso-border-top-alt:none;border-bottom:1.0000pt solid windowtext;
=20mso-border-bottom-alt:1.0000pt solid windowtext;" ><p class=3DMsoNormal  align=3Dcenter  style=3D"mso-pagination:widow-orphan;text-align:center;vertical-align:bottom;" ><span style=3D"mso-spacerun:'yes';font-family:'Times New Roman';mso-fareast-font-family:宋体;
=20color:rgb(0,0,0);font-style:normal;font-size:11.0000pt;
=20mso-font-kerning:0.0000pt;" >11.37</span><span style=3D"font-family:'Times New Roman';mso-fareast-font-family:宋体;color:rgb(0,0,0);
=20font-style:normal;font-size:11.0000pt;mso-font-kerning:0.0000pt;" ><o:p></o:p></span></p></td><td width=3D111  valign=3Dbottom  style=3D"width:55.5500pt;padding:0.5000pt 0.5000pt 0.0000pt 0.5000pt ;border-left:none;
=20mso-border-left-alt:none;border-right:1.0000pt solid windowtext;mso-border-right-alt:1.0000pt solid windowtext;
=20border-top:none;mso-border-top-alt:none;border-bottom:1.0000pt solid windowtext;
=20mso-border-bottom-alt:1.0000pt solid windowtext;" ><p class=3DMsoNormal  align=3Dcenter  style=3D"mso-pagination:widow-orphan;text-align:center;vertical-align:bottom;" ><span style=3D"mso-spacerun:'yes';font-family:'Times New Roman';mso-fareast-font-family:宋体;
=20color:rgb(0,0,0);font-style:normal;font-size:11.0000pt;
=20mso-font-kerning:0.0000pt;" >11.58</span><span style=3D"font-family:'Times New Roman';mso-fareast-font-family:宋体;color:rgb(0,0,0);
=20font-style:normal;font-size:11.0000pt;mso-font-kerning:0.0000pt;" ><o:p></o:p></span></p></td><td width=3D96  valign=3Dcenter  nowrap  style=3D"width:48.0000pt;padding:0.5000pt 0.5000pt 0.0000pt 0.5000pt ;border-left:none;
=20mso-border-left-alt:none;border-right:none;mso-border-right-alt:none;
=20border-top:none;mso-border-top-alt:none;border-bottom:none;
=20mso-border-bottom-alt:none;" ><p class=3DMsoNormal ><span style=3D"font-family:宋体;color:rgb(0,0,0);font-style:normal;
=20font-size:11.0000pt;mso-font-kerning:0.0000pt;" ><o:p>&nbsp;</o:p></span></p></td></tr><tr style=3D"height:14.7500pt;" ><td width=3D297  valign=3Dcenter  nowrap  style=3D"width:148.5500pt;padding:0.5000pt 0.5000pt 0.0000pt 0.5000pt ;border-left:none;
=20mso-border-left-alt:none;border-right:none;mso-border-right-alt:none;
=20border-top:none;mso-border-top-alt:none;border-bottom:none;
=20mso-border-bottom-alt:none;" ><p class=3DMsoNormal ><span style=3D"font-family:宋体;color:rgb(0,0,0);font-style:normal;
=20font-size:11.0000pt;mso-font-kerning:0.0000pt;" ><o:p>&nbsp;</o:p></span></p></td><td width=3D109  valign=3Dtop  style=3D"width:54.9000pt;padding:0.5000pt 0.5000pt 0.0000pt 0.5000pt ;border-left:1.0000pt solid windowtext;
=20mso-border-left-alt:1.0000pt solid windowtext;border-right:1.0000pt solid windowtext;mso-border-right-alt:1.0000pt solid windowtext;
=20border-top:none;mso-border-top-alt:none;border-bottom:1.0000pt solid windowtext;
=20mso-border-bottom-alt:1.0000pt solid windowtext;" ><p class=3DMsoNormal  align=3Dcenter  style=3D"text-align:center;" ><span style=3D"font-family:'Times New Roman';mso-fareast-font-family:宋体;color:rgb(0,0,0);
=20font-style:normal;font-size:10.5000pt;mso-font-kerning:0.0000pt;" ><o:p>&nbsp;</o:p></span></p></td><td width=3D163  valign=3Dbottom  style=3D"width:81.9500pt;padding:0.5000pt 0.5000pt 0.0000pt 0.5000pt ;border-left:none;
=20mso-border-left-alt:none;border-right:1.0000pt solid windowtext;mso-border-right-alt:1.0000pt solid windowtext;
=20border-top:none;mso-border-top-alt:none;border-bottom:1.0000pt solid windowtext;
=20mso-border-bottom-alt:1.0000pt solid windowtext;" ><p class=3DMsoNormal  align=3Dcenter  style=3D"mso-pagination:widow-orphan;text-align:center;vertical-align:bottom;" ><span style=3D"mso-spacerun:'yes';font-family:'Times New Roman';mso-fareast-font-family:宋体;
=20color:rgb(0,0,0);font-style:normal;font-size:11.0000pt;
=20mso-font-kerning:0.0000pt;" >6.9</span><span style=3D"font-family:'Times New Roman';mso-fareast-font-family:宋体;color:rgb(0,0,0);
=20font-style:normal;font-size:11.0000pt;mso-font-kerning:0.0000pt;" ><o:p></o:p></span></p></td><td width=3D108  valign=3Dbottom  style=3D"width:54.1000pt;padding:0.5000pt 0.5000pt 0.0000pt 0.5000pt ;border-left:none;
=20mso-border-left-alt:none;border-right:1.0000pt solid windowtext;mso-border-right-alt:1.0000pt solid windowtext;
=20border-top:none;mso-border-top-alt:none;border-bottom:1.0000pt solid windowtext;
=20mso-border-bottom-alt:1.0000pt solid windowtext;" ><p class=3DMsoNormal  align=3Dcenter  style=3D"mso-pagination:widow-orphan;text-align:center;vertical-align:bottom;" ><span style=3D"mso-spacerun:'yes';font-family:'Times New Roman';mso-fareast-font-family:宋体;
=20color:rgb(0,0,0);font-style:normal;font-size:11.0000pt;
=20mso-font-kerning:0.0000pt;" >6.87</span><span style=3D"font-family:'Times New Roman';mso-fareast-font-family:宋体;color:rgb(0,0,0);
=20font-style:normal;font-size:11.0000pt;mso-font-kerning:0.0000pt;" ><o:p></o:p></span></p></td><td width=3D114  valign=3Dbottom  style=3D"width:57.2000pt;padding:0.5000pt 0.5000pt 0.0000pt 0.5000pt ;border-left:none;
=20mso-border-left-alt:none;border-right:1.0000pt solid windowtext;mso-border-right-alt:1.0000pt solid windowtext;
=20border-top:none;mso-border-top-alt:none;border-bottom:1.0000pt solid windowtext;
=20mso-border-bottom-alt:1.0000pt solid windowtext;" ><p class=3DMsoNormal  align=3Dcenter  style=3D"mso-pagination:widow-orphan;text-align:center;vertical-align:bottom;" ><span style=3D"mso-spacerun:'yes';font-family:'Times New Roman';mso-fareast-font-family:宋体;
=20color:rgb(0,0,0);font-style:normal;font-size:11.0000pt;
=20mso-font-kerning:0.0000pt;" >6.89</span><span style=3D"font-family:'Times New Roman';mso-fareast-font-family:宋体;color:rgb(0,0,0);
=20font-style:normal;font-size:11.0000pt;mso-font-kerning:0.0000pt;" ><o:p></o:p></span></p></td><td width=3D4  valign=3Dcenter  nowrap  style=3D"width:2.0000pt;padding:0.5000pt 0.5000pt 0.0000pt 0.5000pt ;border-left:none;
=20mso-border-left-alt:none;border-right:none;mso-border-right-alt:none;
=20border-top:none;mso-border-top-alt:none;border-bottom:none;
=20mso-border-bottom-alt:none;" ><p class=3DMsoNormal ><span style=3D"font-family:宋体;color:rgb(0,0,0);font-style:normal;
=20font-size:11.0000pt;mso-font-kerning:0.0000pt;" ><o:p>&nbsp;</o:p></span></p></td><td width=3D338  valign=3Dcenter  nowrap  style=3D"width:169.0000pt;padding:0.5000pt 0.5000pt 0.0000pt 0.5000pt ;border-left:none;
=20mso-border-left-alt:none;border-right:none;mso-border-right-alt:none;
=20border-top:none;mso-border-top-alt:none;border-bottom:none;
=20mso-border-bottom-alt:none;" ><p class=3DMsoNormal ><span style=3D"font-family:宋体;color:rgb(0,0,0);font-style:normal;
=20font-size:11.0000pt;mso-font-kerning:0.0000pt;" ><o:p>&nbsp;</o:p></span></p></td><td width=3D118  valign=3Dtop  style=3D"width:59.3000pt;padding:0.5000pt 0.5000pt 0.0000pt 0.5000pt ;border-left:1.0000pt solid windowtext;
=20mso-border-left-alt:1.0000pt solid windowtext;border-right:1.0000pt solid windowtext;mso-border-right-alt:1.0000pt solid windowtext;
=20border-top:none;mso-border-top-alt:none;border-bottom:1.0000pt solid windowtext;
=20mso-border-bottom-alt:1.0000pt solid windowtext;" ><p class=3DMsoNormal  align=3Dcenter  style=3D"text-align:center;" ><span style=3D"font-family:'Times New Roman';mso-fareast-font-family:宋体;color:rgb(0,0,0);
=20font-style:normal;font-size:10.5000pt;mso-font-kerning:0.0000pt;" ><o:p>&nbsp;</o:p></span></p></td><td width=3D101  valign=3Dbottom  style=3D"width:50.5000pt;padding:0.5000pt 0.5000pt 0.0000pt 0.5000pt ;border-left:none;
=20mso-border-left-alt:none;border-right:1.0000pt solid windowtext;mso-border-right-alt:1.0000pt solid windowtext;
=20border-top:none;mso-border-top-alt:none;border-bottom:1.0000pt solid windowtext;
=20mso-border-bottom-alt:1.0000pt solid windowtext;" ><p class=3DMsoNormal  align=3Dcenter  style=3D"mso-pagination:widow-orphan;text-align:center;vertical-align:bottom;" ><span style=3D"mso-spacerun:'yes';font-family:'Times New Roman';mso-fareast-font-family:宋体;
=20color:rgb(0,0,0);font-style:normal;font-size:11.0000pt;
=20mso-font-kerning:0.0000pt;" >11.21</span><span style=3D"font-family:'Times New Roman';mso-fareast-font-family:宋体;color:rgb(0,0,0);
=20font-style:normal;font-size:11.0000pt;mso-font-kerning:0.0000pt;" ><o:p></o:p></span></p></td><td width=3D105  valign=3Dbottom  style=3D"width:52.9500pt;padding:0.5000pt 0.5000pt 0.0000pt 0.5000pt ;border-left:none;
=20mso-border-left-alt:none;border-right:1.0000pt solid windowtext;mso-border-right-alt:1.0000pt solid windowtext;
=20border-top:none;mso-border-top-alt:none;border-bottom:1.0000pt solid windowtext;
=20mso-border-bottom-alt:1.0000pt solid windowtext;" ><p class=3DMsoNormal  align=3Dcenter  style=3D"mso-pagination:widow-orphan;text-align:center;vertical-align:bottom;" ><span style=3D"mso-spacerun:'yes';font-family:'Times New Roman';mso-fareast-font-family:宋体;
=20color:rgb(0,0,0);font-style:normal;font-size:11.0000pt;
=20mso-font-kerning:0.0000pt;" >11.13</span><span style=3D"font-family:'Times New Roman';mso-fareast-font-family:宋体;color:rgb(0,0,0);
=20font-style:normal;font-size:11.0000pt;mso-font-kerning:0.0000pt;" ><o:p></o:p></span></p></td><td width=3D111  valign=3Dbottom  style=3D"width:55.5500pt;padding:0.5000pt 0.5000pt 0.0000pt 0.5000pt ;border-left:none;
=20mso-border-left-alt:none;border-right:1.0000pt solid windowtext;mso-border-right-alt:1.0000pt solid windowtext;
=20border-top:none;mso-border-top-alt:none;border-bottom:1.0000pt solid windowtext;
=20mso-border-bottom-alt:1.0000pt solid windowtext;" ><p class=3DMsoNormal  align=3Dcenter  style=3D"mso-pagination:widow-orphan;text-align:center;vertical-align:bottom;" ><span style=3D"mso-spacerun:'yes';font-family:'Times New Roman';mso-fareast-font-family:宋体;
=20color:rgb(0,0,0);font-style:normal;font-size:11.0000pt;
=20mso-font-kerning:0.0000pt;" >11.34</span><span style=3D"font-family:'Times New Roman';mso-fareast-font-family:宋体;color:rgb(0,0,0);
=20font-style:normal;font-size:11.0000pt;mso-font-kerning:0.0000pt;" ><o:p></o:p></span></p></td><td width=3D96  valign=3Dcenter  nowrap  style=3D"width:48.0000pt;padding:0.5000pt 0.5000pt 0.0000pt 0.5000pt ;border-left:none;
=20mso-border-left-alt:none;border-right:none;mso-border-right-alt:none;
=20border-top:none;mso-border-top-alt:none;border-bottom:none;
=20mso-border-bottom-alt:none;" ><p class=3DMsoNormal ><span style=3D"font-family:宋体;color:rgb(0,0,0);font-style:normal;
=20font-size:11.0000pt;mso-font-kerning:0.0000pt;" ><o:p>&nbsp;</o:p></span></p></td></tr><tr style=3D"height:14.7500pt;" ><td width=3D297  valign=3Dcenter  nowrap  style=3D"width:148.5500pt;padding:0.5000pt 0.5000pt 0.0000pt 0.5000pt ;border-left:none;
=20mso-border-left-alt:none;border-right:none;mso-border-right-alt:none;
=20border-top:none;mso-border-top-alt:none;border-bottom:none;
=20mso-border-bottom-alt:none;" ><p class=3DMsoNormal ><span style=3D"font-family:宋体;color:rgb(0,0,0);font-style:normal;
=20font-size:11.0000pt;mso-font-kerning:0.0000pt;" ><o:p>&nbsp;</o:p></span></p></td><td width=3D109  valign=3Dtop  style=3D"width:54.9000pt;padding:0.5000pt 0.5000pt 0.0000pt 0.5000pt ;border-left:1.0000pt solid windowtext;
=20mso-border-left-alt:1.0000pt solid windowtext;border-right:1.0000pt solid windowtext;mso-border-right-alt:1.0000pt solid windowtext;
=20border-top:none;mso-border-top-alt:none;border-bottom:1.0000pt solid windowtext;
=20mso-border-bottom-alt:1.0000pt solid windowtext;" ><p class=3DMsoNormal  align=3Dcenter  style=3D"mso-pagination:widow-orphan;text-align:center;vertical-align:top;" ><span style=3D"mso-spacerun:'yes';font-family:'Times New Roman';mso-fareast-font-family:宋体;
=20color:rgb(0,0,0);font-style:normal;font-size:10.5000pt;
=20mso-font-kerning:0.0000pt;" >20</span><span style=3D"font-family:'Times New Roman';mso-fareast-font-family:宋体;color:rgb(0,0,0);
=20font-style:normal;font-size:10.5000pt;mso-font-kerning:0.0000pt;" ><o:p></o:p></span></p></td><td width=3D163  valign=3Dbottom  style=3D"width:81.9500pt;padding:0.5000pt 0.5000pt 0.0000pt 0.5000pt ;border-left:none;
=20mso-border-left-alt:none;border-right:1.0000pt solid windowtext;mso-border-right-alt:1.0000pt solid windowtext;
=20border-top:none;mso-border-top-alt:none;border-bottom:1.0000pt solid windowtext;
=20mso-border-bottom-alt:1.0000pt solid windowtext;" ><p class=3DMsoNormal  align=3Dcenter  style=3D"mso-pagination:widow-orphan;text-align:center;vertical-align:bottom;" ><span style=3D"mso-spacerun:'yes';font-family:'Times New Roman';mso-fareast-font-family:宋体;
=20color:rgb(0,0,0);font-style:normal;font-size:11.0000pt;
=20mso-font-kerning:0.0000pt;" >6.9</span><span style=3D"font-family:'Times New Roman';mso-fareast-font-family:宋体;color:rgb(0,0,0);
=20font-style:normal;font-size:11.0000pt;mso-font-kerning:0.0000pt;" ><o:p></o:p></span></p></td><td width=3D108  valign=3Dbottom  style=3D"width:54.1000pt;padding:0.5000pt 0.5000pt 0.0000pt 0.5000pt ;border-left:none;
=20mso-border-left-alt:none;border-right:1.0000pt solid windowtext;mso-border-right-alt:1.0000pt solid windowtext;
=20border-top:none;mso-border-top-alt:none;border-bottom:1.0000pt solid windowtext;
=20mso-border-bottom-alt:1.0000pt solid windowtext;" ><p class=3DMsoNormal  align=3Dcenter  style=3D"mso-pagination:widow-orphan;text-align:center;vertical-align:bottom;" ><span style=3D"mso-spacerun:'yes';font-family:'Times New Roman';mso-fareast-font-family:宋体;
=20color:rgb(0,0,0);font-style:normal;font-size:11.0000pt;
=20mso-font-kerning:0.0000pt;" >6.84</span><span style=3D"font-family:'Times New Roman';mso-fareast-font-family:宋体;color:rgb(0,0,0);
=20font-style:normal;font-size:11.0000pt;mso-font-kerning:0.0000pt;" ><o:p></o:p></span></p></td><td width=3D114  valign=3Dbottom  style=3D"width:57.2000pt;padding:0.5000pt 0.5000pt 0.0000pt 0.5000pt ;border-left:none;
=20mso-border-left-alt:none;border-right:1.0000pt solid windowtext;mso-border-right-alt:1.0000pt solid windowtext;
=20border-top:none;mso-border-top-alt:none;border-bottom:1.0000pt solid windowtext;
=20mso-border-bottom-alt:1.0000pt solid windowtext;" ><p class=3DMsoNormal  align=3Dcenter  style=3D"mso-pagination:widow-orphan;text-align:center;vertical-align:bottom;" ><span style=3D"mso-spacerun:'yes';font-family:'Times New Roman';mso-fareast-font-family:宋体;
=20color:rgb(0,0,0);font-style:normal;font-size:11.0000pt;
=20mso-font-kerning:0.0000pt;" >6.79</span><span style=3D"font-family:'Times New Roman';mso-fareast-font-family:宋体;color:rgb(0,0,0);
=20font-style:normal;font-size:11.0000pt;mso-font-kerning:0.0000pt;" ><o:p></o:p></span></p></td><td width=3D4  valign=3Dcenter  nowrap  style=3D"width:2.0000pt;padding:0.5000pt 0.5000pt 0.0000pt 0.5000pt ;border-left:none;
=20mso-border-left-alt:none;border-right:none;mso-border-right-alt:none;
=20border-top:none;mso-border-top-alt:none;border-bottom:none;
=20mso-border-bottom-alt:none;" ><p class=3DMsoNormal ><span style=3D"font-family:宋体;color:rgb(0,0,0);font-style:normal;
=20font-size:11.0000pt;mso-font-kerning:0.0000pt;" ><o:p>&nbsp;</o:p></span></p></td><td width=3D338  valign=3Dcenter  nowrap  style=3D"width:169.0000pt;padding:0.5000pt 0.5000pt 0.0000pt 0.5000pt ;border-left:none;
=20mso-border-left-alt:none;border-right:none;mso-border-right-alt:none;
=20border-top:none;mso-border-top-alt:none;border-bottom:none;
=20mso-border-bottom-alt:none;" ><p class=3DMsoNormal ><span style=3D"font-family:宋体;color:rgb(0,0,0);font-style:normal;
=20font-size:11.0000pt;mso-font-kerning:0.0000pt;" ><o:p>&nbsp;</o:p></span></p></td><td width=3D118  valign=3Dtop  style=3D"width:59.3000pt;padding:0.5000pt 0.5000pt 0.0000pt 0.5000pt ;border-left:1.0000pt solid windowtext;
=20mso-border-left-alt:1.0000pt solid windowtext;border-right:1.0000pt solid windowtext;mso-border-right-alt:1.0000pt solid windowtext;
=20border-top:none;mso-border-top-alt:none;border-bottom:1.0000pt solid windowtext;
=20mso-border-bottom-alt:1.0000pt solid windowtext;" ><p class=3DMsoNormal  align=3Dcenter  style=3D"mso-pagination:widow-orphan;text-align:center;vertical-align:top;" ><span style=3D"mso-spacerun:'yes';font-family:'Times New Roman';mso-fareast-font-family:宋体;
=20color:rgb(0,0,0);font-style:normal;font-size:10.5000pt;
=20mso-font-kerning:0.0000pt;" >20</span><span style=3D"font-family:'Times New Roman';mso-fareast-font-family:宋体;color:rgb(0,0,0);
=20font-style:normal;font-size:10.5000pt;mso-font-kerning:0.0000pt;" ><o:p></o:p></span></p></td><td width=3D101  valign=3Dbottom  style=3D"width:50.5000pt;padding:0.5000pt 0.5000pt 0.0000pt 0.5000pt ;border-left:none;
=20mso-border-left-alt:none;border-right:1.0000pt solid windowtext;mso-border-right-alt:1.0000pt solid windowtext;
=20border-top:none;mso-border-top-alt:none;border-bottom:1.0000pt solid windowtext;
=20mso-border-bottom-alt:1.0000pt solid windowtext;" ><p class=3DMsoNormal  align=3Dcenter  style=3D"mso-pagination:widow-orphan;text-align:center;vertical-align:bottom;" ><span style=3D"mso-spacerun:'yes';font-family:'Times New Roman';mso-fareast-font-family:宋体;
=20color:rgb(0,0,0);font-style:normal;font-size:11.0000pt;
=20mso-font-kerning:0.0000pt;" >9.92</span><span style=3D"font-family:'Times New Roman';mso-fareast-font-family:宋体;color:rgb(0,0,0);
=20font-style:normal;font-size:11.0000pt;mso-font-kerning:0.0000pt;" ><o:p></o:p></span></p></td><td width=3D105  valign=3Dbottom  style=3D"width:52.9500pt;padding:0.5000pt 0.5000pt 0.0000pt 0.5000pt ;border-left:none;
=20mso-border-left-alt:none;border-right:1.0000pt solid windowtext;mso-border-right-alt:1.0000pt solid windowtext;
=20border-top:none;mso-border-top-alt:none;border-bottom:1.0000pt solid windowtext;
=20mso-border-bottom-alt:1.0000pt solid windowtext;" ><p class=3DMsoNormal  align=3Dcenter  style=3D"mso-pagination:widow-orphan;text-align:center;vertical-align:bottom;" ><span style=3D"mso-spacerun:'yes';font-family:'Times New Roman';mso-fareast-font-family:宋体;
=20color:rgb(0,0,0);font-style:normal;font-size:11.0000pt;
=20mso-font-kerning:0.0000pt;" >8.26</span><span style=3D"font-family:'Times New Roman';mso-fareast-font-family:宋体;color:rgb(0,0,0);
=20font-style:normal;font-size:11.0000pt;mso-font-kerning:0.0000pt;" ><o:p></o:p></span></p></td><td width=3D111  valign=3Dbottom  style=3D"width:55.5500pt;padding:0.5000pt 0.5000pt 0.0000pt 0.5000pt ;border-left:none;
=20mso-border-left-alt:none;border-right:1.0000pt solid windowtext;mso-border-right-alt:1.0000pt solid windowtext;
=20border-top:none;mso-border-top-alt:none;border-bottom:1.0000pt solid windowtext;
=20mso-border-bottom-alt:1.0000pt solid windowtext;" ><p class=3DMsoNormal  align=3Dcenter  style=3D"mso-pagination:widow-orphan;text-align:center;vertical-align:bottom;" ><span style=3D"mso-spacerun:'yes';font-family:'Times New Roman';mso-fareast-font-family:宋体;
=20color:rgb(0,0,0);font-style:normal;font-size:11.0000pt;
=20mso-font-kerning:0.0000pt;" >9.1</span><span style=3D"font-family:'Times New Roman';mso-fareast-font-family:宋体;color:rgb(0,0,0);
=20font-style:normal;font-size:11.0000pt;mso-font-kerning:0.0000pt;" ><o:p></o:p></span></p></td><td width=3D96  valign=3Dcenter  nowrap  style=3D"width:48.0000pt;padding:0.5000pt 0.5000pt 0.0000pt 0.5000pt ;border-left:none;
=20mso-border-left-alt:none;border-right:none;mso-border-right-alt:none;
=20border-top:none;mso-border-top-alt:none;border-bottom:none;
=20mso-border-bottom-alt:none;" ><p class=3DMsoNormal ><span style=3D"font-family:宋体;color:rgb(0,0,0);font-style:normal;
=20font-size:11.0000pt;mso-font-kerning:0.0000pt;" ><o:p>&nbsp;</o:p></span></p></td></tr><tr style=3D"height:14.7500pt;" ><td width=3D297  valign=3Dcenter  nowrap  style=3D"width:148.5500pt;padding:0.5000pt 0.5000pt 0.0000pt 0.5000pt ;border-left:none;
=20mso-border-left-alt:none;border-right:none;mso-border-right-alt:none;
=20border-top:none;mso-border-top-alt:none;border-bottom:none;
=20mso-border-bottom-alt:none;" ><p class=3DMsoNormal ><span style=3D"font-family:宋体;color:rgb(0,0,0);font-style:normal;
=20font-size:11.0000pt;mso-font-kerning:0.0000pt;" ><o:p>&nbsp;</o:p></span></p></td><td width=3D109  valign=3Dtop  style=3D"width:54.9000pt;padding:0.5000pt 0.5000pt 0.0000pt 0.5000pt ;border-left:1.0000pt solid windowtext;
=20mso-border-left-alt:1.0000pt solid windowtext;border-right:1.0000pt solid windowtext;mso-border-right-alt:1.0000pt solid windowtext;
=20border-top:none;mso-border-top-alt:none;border-bottom:1.0000pt solid windowtext;
=20mso-border-bottom-alt:1.0000pt solid windowtext;" ><p class=3DMsoNormal  align=3Dcenter  style=3D"text-align:center;" ><span style=3D"font-family:'Times New Roman';mso-fareast-font-family:宋体;color:rgb(0,0,0);
=20font-style:normal;font-size:10.5000pt;mso-font-kerning:0.0000pt;" ><o:p>&nbsp;</o:p></span></p></td><td width=3D163  valign=3Dbottom  style=3D"width:81.9500pt;padding:0.5000pt 0.5000pt 0.0000pt 0.5000pt ;border-left:none;
=20mso-border-left-alt:none;border-right:1.0000pt solid windowtext;mso-border-right-alt:1.0000pt solid windowtext;
=20border-top:none;mso-border-top-alt:none;border-bottom:1.0000pt solid windowtext;
=20mso-border-bottom-alt:1.0000pt solid windowtext;" ><p class=3DMsoNormal  align=3Dcenter  style=3D"mso-pagination:widow-orphan;text-align:center;vertical-align:bottom;" ><span style=3D"mso-spacerun:'yes';font-family:'Times New Roman';mso-fareast-font-family:宋体;
=20color:rgb(0,0,0);font-style:normal;font-size:11.0000pt;
=20mso-font-kerning:0.0000pt;" >6.82</span><span style=3D"font-family:'Times New Roman';mso-fareast-font-family:宋体;color:rgb(0,0,0);
=20font-style:normal;font-size:11.0000pt;mso-font-kerning:0.0000pt;" ><o:p></o:p></span></p></td><td width=3D108  valign=3Dbottom  style=3D"width:54.1000pt;padding:0.5000pt 0.5000pt 0.0000pt 0.5000pt ;border-left:none;
=20mso-border-left-alt:none;border-right:1.0000pt solid windowtext;mso-border-right-alt:1.0000pt solid windowtext;
=20border-top:none;mso-border-top-alt:none;border-bottom:1.0000pt solid windowtext;
=20mso-border-bottom-alt:1.0000pt solid windowtext;" ><p class=3DMsoNormal  align=3Dcenter  style=3D"mso-pagination:widow-orphan;text-align:center;vertical-align:bottom;" ><span style=3D"mso-spacerun:'yes';font-family:'Times New Roman';mso-fareast-font-family:宋体;
=20color:rgb(0,0,0);font-style:normal;font-size:11.0000pt;
=20mso-font-kerning:0.0000pt;" >6.86</span><span style=3D"font-family:'Times New Roman';mso-fareast-font-family:宋体;color:rgb(0,0,0);
=20font-style:normal;font-size:11.0000pt;mso-font-kerning:0.0000pt;" ><o:p></o:p></span></p></td><td width=3D114  valign=3Dbottom  style=3D"width:57.2000pt;padding:0.5000pt 0.5000pt 0.0000pt 0.5000pt ;border-left:none;
=20mso-border-left-alt:none;border-right:1.0000pt solid windowtext;mso-border-right-alt:1.0000pt solid windowtext;
=20border-top:none;mso-border-top-alt:none;border-bottom:1.0000pt solid windowtext;
=20mso-border-bottom-alt:1.0000pt solid windowtext;" ><p class=3DMsoNormal  align=3Dcenter  style=3D"mso-pagination:widow-orphan;text-align:center;vertical-align:bottom;" ><span style=3D"mso-spacerun:'yes';font-family:'Times New Roman';mso-fareast-font-family:宋体;
=20color:rgb(0,0,0);font-style:normal;font-size:11.0000pt;
=20mso-font-kerning:0.0000pt;" >6.9</span><span style=3D"font-family:'Times New Roman';mso-fareast-font-family:宋体;color:rgb(0,0,0);
=20font-style:normal;font-size:11.0000pt;mso-font-kerning:0.0000pt;" ><o:p></o:p></span></p></td><td width=3D4  valign=3Dcenter  nowrap  style=3D"width:2.0000pt;padding:0.5000pt 0.5000pt 0.0000pt 0.5000pt ;border-left:none;
=20mso-border-left-alt:none;border-right:none;mso-border-right-alt:none;
=20border-top:none;mso-border-top-alt:none;border-bottom:none;
=20mso-border-bottom-alt:none;" ><p class=3DMsoNormal ><span style=3D"font-family:宋体;color:rgb(0,0,0);font-style:normal;
=20font-size:11.0000pt;mso-font-kerning:0.0000pt;" ><o:p>&nbsp;</o:p></span></p></td><td width=3D338  valign=3Dcenter  nowrap  style=3D"width:169.0000pt;padding:0.5000pt 0.5000pt 0.0000pt 0.5000pt ;border-left:none;
=20mso-border-left-alt:none;border-right:none;mso-border-right-alt:none;
=20border-top:none;mso-border-top-alt:none;border-bottom:none;
=20mso-border-bottom-alt:none;" ><p class=3DMsoNormal ><span style=3D"font-family:宋体;color:rgb(0,0,0);font-style:normal;
=20font-size:11.0000pt;mso-font-kerning:0.0000pt;" ><o:p>&nbsp;</o:p></span></p></td><td width=3D118  valign=3Dtop  style=3D"width:59.3000pt;padding:0.5000pt 0.5000pt 0.0000pt 0.5000pt ;border-left:1.0000pt solid windowtext;
=20mso-border-left-alt:1.0000pt solid windowtext;border-right:1.0000pt solid windowtext;mso-border-right-alt:1.0000pt solid windowtext;
=20border-top:none;mso-border-top-alt:none;border-bottom:1.0000pt solid windowtext;
=20mso-border-bottom-alt:1.0000pt solid windowtext;" ><p class=3DMsoNormal  align=3Dcenter  style=3D"text-align:center;" ><span style=3D"font-family:'Times New Roman';mso-fareast-font-family:宋体;color:rgb(0,0,0);
=20font-style:normal;font-size:10.5000pt;mso-font-kerning:0.0000pt;" ><o:p>&nbsp;</o:p></span></p></td><td width=3D101  valign=3Dbottom  style=3D"width:50.5000pt;padding:0.5000pt 0.5000pt 0.0000pt 0.5000pt ;border-left:none;
=20mso-border-left-alt:none;border-right:1.0000pt solid windowtext;mso-border-right-alt:1.0000pt solid windowtext;
=20border-top:none;mso-border-top-alt:none;border-bottom:1.0000pt solid windowtext;
=20mso-border-bottom-alt:1.0000pt solid windowtext;" ><p class=3DMsoNormal  align=3Dcenter  style=3D"mso-pagination:widow-orphan;text-align:center;vertical-align:bottom;" ><span style=3D"mso-spacerun:'yes';font-family:'Times New Roman';mso-fareast-font-family:宋体;
=20color:rgb(0,0,0);font-style:normal;font-size:11.0000pt;
=20mso-font-kerning:0.0000pt;" >9.17</span><span style=3D"font-family:'Times New Roman';mso-fareast-font-family:宋体;color:rgb(0,0,0);
=20font-style:normal;font-size:11.0000pt;mso-font-kerning:0.0000pt;" ><o:p></o:p></span></p></td><td width=3D105  valign=3Dbottom  style=3D"width:52.9500pt;padding:0.5000pt 0.5000pt 0.0000pt 0.5000pt ;border-left:none;
=20mso-border-left-alt:none;border-right:1.0000pt solid windowtext;mso-border-right-alt:1.0000pt solid windowtext;
=20border-top:none;mso-border-top-alt:none;border-bottom:1.0000pt solid windowtext;
=20mso-border-bottom-alt:1.0000pt solid windowtext;" ><p class=3DMsoNormal  align=3Dcenter  style=3D"mso-pagination:widow-orphan;text-align:center;vertical-align:bottom;" ><span style=3D"mso-spacerun:'yes';font-family:'Times New Roman';mso-fareast-font-family:宋体;
=20color:rgb(0,0,0);font-style:normal;font-size:11.0000pt;
=20mso-font-kerning:0.0000pt;" >8.65</span><span style=3D"font-family:'Times New Roman';mso-fareast-font-family:宋体;color:rgb(0,0,0);
=20font-style:normal;font-size:11.0000pt;mso-font-kerning:0.0000pt;" ><o:p></o:p></span></p></td><td width=3D111  valign=3Dbottom  style=3D"width:55.5500pt;padding:0.5000pt 0.5000pt 0.0000pt 0.5000pt ;border-left:none;
=20mso-border-left-alt:none;border-right:1.0000pt solid windowtext;mso-border-right-alt:1.0000pt solid windowtext;
=20border-top:none;mso-border-top-alt:none;border-bottom:1.0000pt solid windowtext;
=20mso-border-bottom-alt:1.0000pt solid windowtext;" ><p class=3DMsoNormal  align=3Dcenter  style=3D"mso-pagination:widow-orphan;text-align:center;vertical-align:bottom;" ><span style=3D"mso-spacerun:'yes';font-family:'Times New Roman';mso-fareast-font-family:宋体;
=20color:rgb(0,0,0);font-style:normal;font-size:11.0000pt;
=20mso-font-kerning:0.0000pt;" >8.65</span><span style=3D"font-family:'Times New Roman';mso-fareast-font-family:宋体;color:rgb(0,0,0);
=20font-style:normal;font-size:11.0000pt;mso-font-kerning:0.0000pt;" ><o:p></o:p></span></p></td><td width=3D96  valign=3Dcenter  nowrap  style=3D"width:48.0000pt;padding:0.5000pt 0.5000pt 0.0000pt 0.5000pt ;border-left:none;
=20mso-border-left-alt:none;border-right:none;mso-border-right-alt:none;
=20border-top:none;mso-border-top-alt:none;border-bottom:none;
=20mso-border-bottom-alt:none;" ><p class=3DMsoNormal ><span style=3D"font-family:宋体;color:rgb(0,0,0);font-style:normal;
=20font-size:11.0000pt;mso-font-kerning:0.0000pt;" ><o:p>&nbsp;</o:p></span></p></td></tr><tr style=3D"height:14.7500pt;" ><td width=3D297  valign=3Dcenter  nowrap  style=3D"width:148.5500pt;padding:0.5000pt 0.5000pt 0.0000pt 0.5000pt ;border-left:none;
=20mso-border-left-alt:none;border-right:none;mso-border-right-alt:none;
=20border-top:none;mso-border-top-alt:none;border-bottom:none;
=20mso-border-bottom-alt:none;" ><p class=3DMsoNormal ><span style=3D"font-family:宋体;color:rgb(0,0,0);font-style:normal;
=20font-size:11.0000pt;mso-font-kerning:0.0000pt;" ><o:p>&nbsp;</o:p></span></p></td><td width=3D109  valign=3Dtop  style=3D"width:54.9000pt;padding:0.5000pt 0.5000pt 0.0000pt 0.5000pt ;border-left:1.0000pt solid windowtext;
=20mso-border-left-alt:1.0000pt solid windowtext;border-right:1.0000pt solid windowtext;mso-border-right-alt:1.0000pt solid windowtext;
=20border-top:none;mso-border-top-alt:none;border-bottom:1.0000pt solid windowtext;
=20mso-border-bottom-alt:1.0000pt solid windowtext;" ><p class=3DMsoNormal  align=3Dcenter  style=3D"text-align:center;" ><span style=3D"font-family:'Times New Roman';mso-fareast-font-family:宋体;color:rgb(0,0,0);
=20font-style:normal;font-size:10.5000pt;mso-font-kerning:0.0000pt;" ><o:p>&nbsp;</o:p></span></p></td><td width=3D163  valign=3Dbottom  style=3D"width:81.9500pt;padding:0.5000pt 0.5000pt 0.0000pt 0.5000pt ;border-left:none;
=20mso-border-left-alt:none;border-right:1.0000pt solid windowtext;mso-border-right-alt:1.0000pt solid windowtext;
=20border-top:none;mso-border-top-alt:none;border-bottom:1.0000pt solid windowtext;
=20mso-border-bottom-alt:1.0000pt solid windowtext;" ><p class=3DMsoNormal  align=3Dcenter  style=3D"mso-pagination:widow-orphan;text-align:center;vertical-align:bottom;" ><span style=3D"mso-spacerun:'yes';font-family:'Times New Roman';mso-fareast-font-family:宋体;
=20color:rgb(0,0,0);font-style:normal;font-size:11.0000pt;
=20mso-font-kerning:0.0000pt;" >6.88</span><span style=3D"font-family:'Times New Roman';mso-fareast-font-family:宋体;color:rgb(0,0,0);
=20font-style:normal;font-size:11.0000pt;mso-font-kerning:0.0000pt;" ><o:p></o:p></span></p></td><td width=3D108  valign=3Dbottom  style=3D"width:54.1000pt;padding:0.5000pt 0.5000pt 0.0000pt 0.5000pt ;border-left:none;
=20mso-border-left-alt:none;border-right:1.0000pt solid windowtext;mso-border-right-alt:1.0000pt solid windowtext;
=20border-top:none;mso-border-top-alt:none;border-bottom:1.0000pt solid windowtext;
=20mso-border-bottom-alt:1.0000pt solid windowtext;" ><p class=3DMsoNormal  align=3Dcenter  style=3D"mso-pagination:widow-orphan;text-align:center;vertical-align:bottom;" ><span style=3D"mso-spacerun:'yes';font-family:'Times New Roman';mso-fareast-font-family:宋体;
=20color:rgb(0,0,0);font-style:normal;font-size:11.0000pt;
=20mso-font-kerning:0.0000pt;" >6.76</span><span style=3D"font-family:'Times New Roman';mso-fareast-font-family:宋体;color:rgb(0,0,0);
=20font-style:normal;font-size:11.0000pt;mso-font-kerning:0.0000pt;" ><o:p></o:p></span></p></td><td width=3D114  valign=3Dbottom  style=3D"width:57.2000pt;padding:0.5000pt 0.5000pt 0.0000pt 0.5000pt ;border-left:none;
=20mso-border-left-alt:none;border-right:1.0000pt solid windowtext;mso-border-right-alt:1.0000pt solid windowtext;
=20border-top:none;mso-border-top-alt:none;border-bottom:1.0000pt solid windowtext;
=20mso-border-bottom-alt:1.0000pt solid windowtext;" ><p class=3DMsoNormal  align=3Dcenter  style=3D"mso-pagination:widow-orphan;text-align:center;vertical-align:bottom;" ><span style=3D"mso-spacerun:'yes';font-family:'Times New Roman';mso-fareast-font-family:宋体;
=20color:rgb(0,0,0);font-style:normal;font-size:11.0000pt;
=20mso-font-kerning:0.0000pt;" >6.76</span><span style=3D"font-family:'Times New Roman';mso-fareast-font-family:宋体;color:rgb(0,0,0);
=20font-style:normal;font-size:11.0000pt;mso-font-kerning:0.0000pt;" ><o:p></o:p></span></p></td><td width=3D4  valign=3Dcenter  nowrap  style=3D"width:2.0000pt;padding:0.5000pt 0.5000pt 0.0000pt 0.5000pt ;border-left:none;
=20mso-border-left-alt:none;border-right:none;mso-border-right-alt:none;
=20border-top:none;mso-border-top-alt:none;border-bottom:none;
=20mso-border-bottom-alt:none;" ><p class=3DMsoNormal ><span style=3D"font-family:宋体;color:rgb(0,0,0);font-style:normal;
=20font-size:11.0000pt;mso-font-kerning:0.0000pt;" ><o:p>&nbsp;</o:p></span></p></td><td width=3D338  valign=3Dcenter  nowrap  style=3D"width:169.0000pt;padding:0.5000pt 0.5000pt 0.0000pt 0.5000pt ;border-left:none;
=20mso-border-left-alt:none;border-right:none;mso-border-right-alt:none;
=20border-top:none;mso-border-top-alt:none;border-bottom:none;
=20mso-border-bottom-alt:none;" ><p class=3DMsoNormal ><span style=3D"font-family:宋体;color:rgb(0,0,0);font-style:normal;
=20font-size:11.0000pt;mso-font-kerning:0.0000pt;" ><o:p>&nbsp;</o:p></span></p></td><td width=3D118  valign=3Dtop  style=3D"width:59.3000pt;padding:0.5000pt 0.5000pt 0.0000pt 0.5000pt ;border-left:1.0000pt solid windowtext;
=20mso-border-left-alt:1.0000pt solid windowtext;border-right:1.0000pt solid windowtext;mso-border-right-alt:1.0000pt solid windowtext;
=20border-top:none;mso-border-top-alt:none;border-bottom:1.0000pt solid windowtext;
=20mso-border-bottom-alt:1.0000pt solid windowtext;" ><p class=3DMsoNormal  align=3Dcenter  style=3D"text-align:center;" ><span style=3D"font-family:'Times New Roman';mso-fareast-font-family:宋体;color:rgb(0,0,0);
=20font-style:normal;font-size:10.5000pt;mso-font-kerning:0.0000pt;" ><o:p>&nbsp;</o:p></span></p></td><td width=3D101  valign=3Dbottom  style=3D"width:50.5000pt;padding:0.5000pt 0.5000pt 0.0000pt 0.5000pt ;border-left:none;
=20mso-border-left-alt:none;border-right:1.0000pt solid windowtext;mso-border-right-alt:1.0000pt solid windowtext;
=20border-top:none;mso-border-top-alt:none;border-bottom:1.0000pt solid windowtext;
=20mso-border-bottom-alt:1.0000pt solid windowtext;" ><p class=3DMsoNormal  align=3Dcenter  style=3D"mso-pagination:widow-orphan;text-align:center;vertical-align:bottom;" ><span style=3D"mso-spacerun:'yes';font-family:'Times New Roman';mso-fareast-font-family:宋体;
=20color:rgb(0,0,0);font-style:normal;font-size:11.0000pt;
=20mso-font-kerning:0.0000pt;" >9.62</span><span style=3D"font-family:'Times New Roman';mso-fareast-font-family:宋体;color:rgb(0,0,0);
=20font-style:normal;font-size:11.0000pt;mso-font-kerning:0.0000pt;" ><o:p></o:p></span></p></td><td width=3D105  valign=3Dbottom  style=3D"width:52.9500pt;padding:0.5000pt 0.5000pt 0.0000pt 0.5000pt ;border-left:none;
=20mso-border-left-alt:none;border-right:1.0000pt solid windowtext;mso-border-right-alt:1.0000pt solid windowtext;
=20border-top:none;mso-border-top-alt:none;border-bottom:1.0000pt solid windowtext;
=20mso-border-bottom-alt:1.0000pt solid windowtext;" ><p class=3DMsoNormal  align=3Dcenter  style=3D"mso-pagination:widow-orphan;text-align:center;vertical-align:bottom;" ><span style=3D"mso-spacerun:'yes';font-family:'Times New Roman';mso-fareast-font-family:宋体;
=20color:rgb(0,0,0);font-style:normal;font-size:11.0000pt;
=20mso-font-kerning:0.0000pt;" >8.56</span><span style=3D"font-family:'Times New Roman';mso-fareast-font-family:宋体;color:rgb(0,0,0);
=20font-style:normal;font-size:11.0000pt;mso-font-kerning:0.0000pt;" ><o:p></o:p></span></p></td><td width=3D111  valign=3Dbottom  style=3D"width:55.5500pt;padding:0.5000pt 0.5000pt 0.0000pt 0.5000pt ;border-left:none;
=20mso-border-left-alt:none;border-right:1.0000pt solid windowtext;mso-border-right-alt:1.0000pt solid windowtext;
=20border-top:none;mso-border-top-alt:none;border-bottom:1.0000pt solid windowtext;
=20mso-border-bottom-alt:1.0000pt solid windowtext;" ><p class=3DMsoNormal  align=3Dcenter  style=3D"mso-pagination:widow-orphan;text-align:center;vertical-align:bottom;" ><span style=3D"mso-spacerun:'yes';font-family:'Times New Roman';mso-fareast-font-family:宋体;
=20color:rgb(0,0,0);font-style:normal;font-size:11.0000pt;
=20mso-font-kerning:0.0000pt;" >9.23</span><span style=3D"font-family:'Times New Roman';mso-fareast-font-family:宋体;color:rgb(0,0,0);
=20font-style:normal;font-size:11.0000pt;mso-font-kerning:0.0000pt;" ><o:p></o:p></span></p></td><td width=3D96  valign=3Dcenter  nowrap  style=3D"width:48.0000pt;padding:0.5000pt 0.5000pt 0.0000pt 0.5000pt ;border-left:none;
=20mso-border-left-alt:none;border-right:none;mso-border-right-alt:none;
=20border-top:none;mso-border-top-alt:none;border-bottom:none;
=20mso-border-bottom-alt:none;" ><p class=3DMsoNormal ><span style=3D"font-family:宋体;color:rgb(0,0,0);font-style:normal;
=20font-size:11.0000pt;mso-font-kerning:0.0000pt;" ><o:p>&nbsp;</o:p></span></p></td></tr><tr style=3D"height:14.7500pt;" ><td width=3D297  valign=3Dcenter  nowrap  style=3D"width:148.5500pt;padding:0.5000pt 0.5000pt 0.0000pt 0.5000pt ;border-left:none;
=20mso-border-left-alt:none;border-right:none;mso-border-right-alt:none;
=20border-top:none;mso-border-top-alt:none;border-bottom:none;
=20mso-border-bottom-alt:none;" ><p class=3DMsoNormal ><span style=3D"font-family:宋体;color:rgb(0,0,0);font-style:normal;
=20font-size:11.0000pt;mso-font-kerning:0.0000pt;" ><o:p>&nbsp;</o:p></span></p></td><td width=3D109  valign=3Dtop  style=3D"width:54.9000pt;padding:0.5000pt 0.5000pt 0.0000pt 0.5000pt ;border-left:1.0000pt solid windowtext;
=20mso-border-left-alt:1.0000pt solid windowtext;border-right:1.0000pt solid windowtext;mso-border-right-alt:1.0000pt solid windowtext;
=20border-top:none;mso-border-top-alt:none;border-bottom:1.0000pt solid windowtext;
=20mso-border-bottom-alt:1.0000pt solid windowtext;" ><p class=3DMsoNormal  align=3Dcenter  style=3D"text-align:center;" ><span style=3D"font-family:'Times New Roman';mso-fareast-font-family:宋体;color:rgb(0,0,0);
=20font-style:normal;font-size:10.5000pt;mso-font-kerning:0.0000pt;" ><o:p>&nbsp;</o:p></span></p></td><td width=3D163  valign=3Dbottom  style=3D"width:81.9500pt;padding:0.5000pt 0.5000pt 0.0000pt 0.5000pt ;border-left:none;
=20mso-border-left-alt:none;border-right:1.0000pt solid windowtext;mso-border-right-alt:1.0000pt solid windowtext;
=20border-top:none;mso-border-top-alt:none;border-bottom:1.0000pt solid windowtext;
=20mso-border-bottom-alt:1.0000pt solid windowtext;" ><p class=3DMsoNormal  align=3Dcenter  style=3D"mso-pagination:widow-orphan;text-align:center;vertical-align:bottom;" ><span style=3D"mso-spacerun:'yes';font-family:'Times New Roman';mso-fareast-font-family:宋体;
=20color:rgb(0,0,0);font-style:normal;font-size:11.0000pt;
=20mso-font-kerning:0.0000pt;" >6.9</span><span style=3D"font-family:'Times New Roman';mso-fareast-font-family:宋体;color:rgb(0,0,0);
=20font-style:normal;font-size:11.0000pt;mso-font-kerning:0.0000pt;" ><o:p></o:p></span></p></td><td width=3D108  valign=3Dbottom  style=3D"width:54.1000pt;padding:0.5000pt 0.5000pt 0.0000pt 0.5000pt ;border-left:none;
=20mso-border-left-alt:none;border-right:1.0000pt solid windowtext;mso-border-right-alt:1.0000pt solid windowtext;
=20border-top:none;mso-border-top-alt:none;border-bottom:1.0000pt solid windowtext;
=20mso-border-bottom-alt:1.0000pt solid windowtext;" ><p class=3DMsoNormal  align=3Dcenter  style=3D"mso-pagination:widow-orphan;text-align:center;vertical-align:bottom;" ><span style=3D"mso-spacerun:'yes';font-family:'Times New Roman';mso-fareast-font-family:宋体;
=20color:rgb(0,0,0);font-style:normal;font-size:11.0000pt;
=20mso-font-kerning:0.0000pt;" >6.81</span><span style=3D"font-family:'Times New Roman';mso-fareast-font-family:宋体;color:rgb(0,0,0);
=20font-style:normal;font-size:11.0000pt;mso-font-kerning:0.0000pt;" ><o:p></o:p></span></p></td><td width=3D114  valign=3Dbottom  style=3D"width:57.2000pt;padding:0.5000pt 0.5000pt 0.0000pt 0.5000pt ;border-left:none;
=20mso-border-left-alt:none;border-right:1.0000pt solid windowtext;mso-border-right-alt:1.0000pt solid windowtext;
=20border-top:none;mso-border-top-alt:none;border-bottom:1.0000pt solid windowtext;
=20mso-border-bottom-alt:1.0000pt solid windowtext;" ><p class=3DMsoNormal  align=3Dcenter  style=3D"mso-pagination:widow-orphan;text-align:center;vertical-align:bottom;" ><span style=3D"mso-spacerun:'yes';font-family:'Times New Roman';mso-fareast-font-family:宋体;
=20color:rgb(0,0,0);font-style:normal;font-size:11.0000pt;
=20mso-font-kerning:0.0000pt;" >6.84</span><span style=3D"font-family:'Times New Roman';mso-fareast-font-family:宋体;color:rgb(0,0,0);
=20font-style:normal;font-size:11.0000pt;mso-font-kerning:0.0000pt;" ><o:p></o:p></span></p></td><td width=3D4  valign=3Dcenter  nowrap  style=3D"width:2.0000pt;padding:0.5000pt 0.5000pt 0.0000pt 0.5000pt ;border-left:none;
=20mso-border-left-alt:none;border-right:none;mso-border-right-alt:none;
=20border-top:none;mso-border-top-alt:none;border-bottom:none;
=20mso-border-bottom-alt:none;" ><p class=3DMsoNormal ><span style=3D"font-family:宋体;color:rgb(0,0,0);font-style:normal;
=20font-size:11.0000pt;mso-font-kerning:0.0000pt;" ><o:p>&nbsp;</o:p></span></p></td><td width=3D338  valign=3Dcenter  nowrap  style=3D"width:169.0000pt;padding:0.5000pt 0.5000pt 0.0000pt 0.5000pt ;border-left:none;
=20mso-border-left-alt:none;border-right:none;mso-border-right-alt:none;
=20border-top:none;mso-border-top-alt:none;border-bottom:none;
=20mso-border-bottom-alt:none;" ><p class=3DMsoNormal ><span style=3D"font-family:宋体;color:rgb(0,0,0);font-style:normal;
=20font-size:11.0000pt;mso-font-kerning:0.0000pt;" ><o:p>&nbsp;</o:p></span></p></td><td width=3D118  valign=3Dtop  style=3D"width:59.3000pt;padding:0.5000pt 0.5000pt 0.0000pt 0.5000pt ;border-left:1.0000pt solid windowtext;
=20mso-border-left-alt:1.0000pt solid windowtext;border-right:1.0000pt solid windowtext;mso-border-right-alt:1.0000pt solid windowtext;
=20border-top:none;mso-border-top-alt:none;border-bottom:1.0000pt solid windowtext;
=20mso-border-bottom-alt:1.0000pt solid windowtext;" ><p class=3DMsoNormal  align=3Dcenter  style=3D"text-align:center;" ><span style=3D"font-family:'Times New Roman';mso-fareast-font-family:宋体;color:rgb(0,0,0);
=20font-style:normal;font-size:10.5000pt;mso-font-kerning:0.0000pt;" ><o:p>&nbsp;</o:p></span></p></td><td width=3D101  valign=3Dbottom  style=3D"width:50.5000pt;padding:0.5000pt 0.5000pt 0.0000pt 0.5000pt ;border-left:none;
=20mso-border-left-alt:none;border-right:1.0000pt solid windowtext;mso-border-right-alt:1.0000pt solid windowtext;
=20border-top:none;mso-border-top-alt:none;border-bottom:1.0000pt solid windowtext;
=20mso-border-bottom-alt:1.0000pt solid windowtext;" ><p class=3DMsoNormal  align=3Dcenter  style=3D"mso-pagination:widow-orphan;text-align:center;vertical-align:bottom;" ><span style=3D"mso-spacerun:'yes';font-family:'Times New Roman';mso-fareast-font-family:宋体;
=20color:rgb(0,0,0);font-style:normal;font-size:11.0000pt;
=20mso-font-kerning:0.0000pt;" >9.53</span><span style=3D"font-family:'Times New Roman';mso-fareast-font-family:宋体;color:rgb(0,0,0);
=20font-style:normal;font-size:11.0000pt;mso-font-kerning:0.0000pt;" ><o:p></o:p></span></p></td><td width=3D105  valign=3Dbottom  style=3D"width:52.9500pt;padding:0.5000pt 0.5000pt 0.0000pt 0.5000pt ;border-left:none;
=20mso-border-left-alt:none;border-right:1.0000pt solid windowtext;mso-border-right-alt:1.0000pt solid windowtext;
=20border-top:none;mso-border-top-alt:none;border-bottom:1.0000pt solid windowtext;
=20mso-border-bottom-alt:1.0000pt solid windowtext;" ><p class=3DMsoNormal  align=3Dcenter  style=3D"mso-pagination:widow-orphan;text-align:center;vertical-align:bottom;" ><span style=3D"mso-spacerun:'yes';font-family:'Times New Roman';mso-fareast-font-family:宋体;
=20color:rgb(0,0,0);font-style:normal;font-size:11.0000pt;
=20mso-font-kerning:0.0000pt;" >8.34</span><span style=3D"font-family:'Times New Roman';mso-fareast-font-family:宋体;color:rgb(0,0,0);
=20font-style:normal;font-size:11.0000pt;mso-font-kerning:0.0000pt;" ><o:p></o:p></span></p></td><td width=3D111  valign=3Dbottom  style=3D"width:55.5500pt;padding:0.5000pt 0.5000pt 0.0000pt 0.5000pt ;border-left:none;
=20mso-border-left-alt:none;border-right:1.0000pt solid windowtext;mso-border-right-alt:1.0000pt solid windowtext;
=20border-top:none;mso-border-top-alt:none;border-bottom:1.0000pt solid windowtext;
=20mso-border-bottom-alt:1.0000pt solid windowtext;" ><p class=3DMsoNormal  align=3Dcenter  style=3D"mso-pagination:widow-orphan;text-align:center;vertical-align:bottom;" ><span style=3D"mso-spacerun:'yes';font-family:'Times New Roman';mso-fareast-font-family:宋体;
=20color:rgb(0,0,0);font-style:normal;font-size:11.0000pt;
=20mso-font-kerning:0.0000pt;" >8.56</span><span style=3D"font-family:'Times New Roman';mso-fareast-font-family:宋体;color:rgb(0,0,0);
=20font-style:normal;font-size:11.0000pt;mso-font-kerning:0.0000pt;" ><o:p></o:p></span></p></td><td width=3D96  valign=3Dcenter  nowrap  style=3D"width:48.0000pt;padding:0.5000pt 0.5000pt 0.0000pt 0.5000pt ;border-left:none;
=20mso-border-left-alt:none;border-right:none;mso-border-right-alt:none;
=20border-top:none;mso-border-top-alt:none;border-bottom:none;
=20mso-border-bottom-alt:none;" ><p class=3DMsoNormal ><span style=3D"font-family:宋体;color:rgb(0,0,0);font-style:normal;
=20font-size:11.0000pt;mso-font-kerning:0.0000pt;" ><o:p>&nbsp;</o:p></span></p></td></tr><tr style=3D"height:14.7500pt;" ><td width=3D297  valign=3Dcenter  nowrap  style=3D"width:148.5500pt;padding:0.5000pt 0.5000pt 0.0000pt 0.5000pt ;border-left:none;
=20mso-border-left-alt:none;border-right:none;mso-border-right-alt:none;
=20border-top:none;mso-border-top-alt:none;border-bottom:none;
=20mso-border-bottom-alt:none;" ><p class=3DMsoNormal ><span style=3D"font-family:宋体;color:rgb(0,0,0);font-style:normal;
=20font-size:11.0000pt;mso-font-kerning:0.0000pt;" ><o:p>&nbsp;</o:p></span></p></td><td width=3D109  valign=3Dtop  style=3D"width:54.9000pt;padding:0.5000pt 0.5000pt 0.0000pt 0.5000pt ;border-left:1.0000pt solid windowtext;
=20mso-border-left-alt:1.0000pt solid windowtext;border-right:1.0000pt solid windowtext;mso-border-right-alt:1.0000pt solid windowtext;
=20border-top:none;mso-border-top-alt:none;border-bottom:1.0000pt solid windowtext;
=20mso-border-bottom-alt:1.0000pt solid windowtext;" ><p class=3DMsoNormal  align=3Dcenter  style=3D"mso-pagination:widow-orphan;text-align:center;vertical-align:top;" ><span style=3D"mso-spacerun:'yes';font-family:'Times New Roman';mso-fareast-font-family:宋体;
=20color:rgb(0,0,0);font-style:normal;font-size:10.5000pt;
=20mso-font-kerning:0.0000pt;" >60</span><span style=3D"font-family:'Times New Roman';mso-fareast-font-family:宋体;color:rgb(0,0,0);
=20font-style:normal;font-size:10.5000pt;mso-font-kerning:0.0000pt;" ><o:p></o:p></span></p></td><td width=3D163  valign=3Dbottom  style=3D"width:81.9500pt;padding:0.5000pt 0.5000pt 0.0000pt 0.5000pt ;border-left:none;
=20mso-border-left-alt:none;border-right:1.0000pt solid windowtext;mso-border-right-alt:1.0000pt solid windowtext;
=20border-top:none;mso-border-top-alt:none;border-bottom:1.0000pt solid windowtext;
=20mso-border-bottom-alt:1.0000pt solid windowtext;" ><p class=3DMsoNormal  align=3Dcenter  style=3D"mso-pagination:widow-orphan;text-align:center;vertical-align:bottom;" ><span style=3D"mso-spacerun:'yes';font-family:'Times New Roman';mso-fareast-font-family:宋体;
=20color:rgb(0,0,0);font-style:normal;font-size:11.0000pt;
=20mso-font-kerning:0.0000pt;" >6.92</span><span style=3D"font-family:'Times New Roman';mso-fareast-font-family:宋体;color:rgb(0,0,0);
=20font-style:normal;font-size:11.0000pt;mso-font-kerning:0.0000pt;" ><o:p></o:p></span></p></td><td width=3D108  valign=3Dbottom  style=3D"width:54.1000pt;padding:0.5000pt 0.5000pt 0.0000pt 0.5000pt ;border-left:none;
=20mso-border-left-alt:none;border-right:1.0000pt solid windowtext;mso-border-right-alt:1.0000pt solid windowtext;
=20border-top:none;mso-border-top-alt:none;border-bottom:1.0000pt solid windowtext;
=20mso-border-bottom-alt:1.0000pt solid windowtext;" ><p class=3DMsoNormal  align=3Dcenter  style=3D"mso-pagination:widow-orphan;text-align:center;vertical-align:bottom;" ><span style=3D"mso-spacerun:'yes';font-family:'Times New Roman';mso-fareast-font-family:宋体;
=20color:rgb(0,0,0);font-style:normal;font-size:11.0000pt;
=20mso-font-kerning:0.0000pt;" >6.97</span><span style=3D"font-family:'Times New Roman';mso-fareast-font-family:宋体;color:rgb(0,0,0);
=20font-style:normal;font-size:11.0000pt;mso-font-kerning:0.0000pt;" ><o:p></o:p></span></p></td><td width=3D114  valign=3Dbottom  style=3D"width:57.2000pt;padding:0.5000pt 0.5000pt 0.0000pt 0.5000pt ;border-left:none;
=20mso-border-left-alt:none;border-right:1.0000pt solid windowtext;mso-border-right-alt:1.0000pt solid windowtext;
=20border-top:none;mso-border-top-alt:none;border-bottom:1.0000pt solid windowtext;
=20mso-border-bottom-alt:1.0000pt solid windowtext;" ><p class=3DMsoNormal  align=3Dcenter  style=3D"mso-pagination:widow-orphan;text-align:center;vertical-align:bottom;" ><span style=3D"mso-spacerun:'yes';font-family:'Times New Roman';mso-fareast-font-family:宋体;
=20color:rgb(0,0,0);font-style:normal;font-size:11.0000pt;
=20mso-font-kerning:0.0000pt;" >6.98</span><span style=3D"font-family:'Times New Roman';mso-fareast-font-family:宋体;color:rgb(0,0,0);
=20font-style:normal;font-size:11.0000pt;mso-font-kerning:0.0000pt;" ><o:p></o:p></span></p></td><td width=3D4  valign=3Dcenter  nowrap  style=3D"width:2.0000pt;padding:0.5000pt 0.5000pt 0.0000pt 0.5000pt ;border-left:none;
=20mso-border-left-alt:none;border-right:none;mso-border-right-alt:none;
=20border-top:none;mso-border-top-alt:none;border-bottom:none;
=20mso-border-bottom-alt:none;" ><p class=3DMsoNormal ><span style=3D"font-family:宋体;color:rgb(0,0,0);font-style:normal;
=20font-size:11.0000pt;mso-font-kerning:0.0000pt;" ><o:p>&nbsp;</o:p></span></p></td><td width=3D338  valign=3Dcenter  nowrap  style=3D"width:169.0000pt;padding:0.5000pt 0.5000pt 0.0000pt 0.5000pt ;border-left:none;
=20mso-border-left-alt:none;border-right:none;mso-border-right-alt:none;
=20border-top:none;mso-border-top-alt:none;border-bottom:none;
=20mso-border-bottom-alt:none;" ><p class=3DMsoNormal ><span style=3D"font-family:宋体;color:rgb(0,0,0);font-style:normal;
=20font-size:11.0000pt;mso-font-kerning:0.0000pt;" ><o:p>&nbsp;</o:p></span></p></td><td width=3D118  valign=3Dtop  style=3D"width:59.3000pt;padding:0.5000pt 0.5000pt 0.0000pt 0.5000pt ;border-left:1.0000pt solid windowtext;
=20mso-border-left-alt:1.0000pt solid windowtext;border-right:1.0000pt solid windowtext;mso-border-right-alt:1.0000pt solid windowtext;
=20border-top:none;mso-border-top-alt:none;border-bottom:1.0000pt solid windowtext;
=20mso-border-bottom-alt:1.0000pt solid windowtext;" ><p class=3DMsoNormal  align=3Dcenter  style=3D"mso-pagination:widow-orphan;text-align:center;vertical-align:top;" ><span style=3D"mso-spacerun:'yes';font-family:'Times New Roman';mso-fareast-font-family:宋体;
=20color:rgb(0,0,0);font-style:normal;font-size:10.5000pt;
=20mso-font-kerning:0.0000pt;" >60</span><span style=3D"font-family:'Times New Roman';mso-fareast-font-family:宋体;color:rgb(0,0,0);
=20font-style:normal;font-size:10.5000pt;mso-font-kerning:0.0000pt;" ><o:p></o:p></span></p></td><td width=3D101  valign=3Dbottom  style=3D"width:50.5000pt;padding:0.5000pt 0.5000pt 0.0000pt 0.5000pt ;border-left:none;
=20mso-border-left-alt:none;border-right:1.0000pt solid windowtext;mso-border-right-alt:1.0000pt solid windowtext;
=20border-top:none;mso-border-top-alt:none;border-bottom:1.0000pt solid windowtext;
=20mso-border-bottom-alt:1.0000pt solid windowtext;" ><p class=3DMsoNormal  align=3Dcenter  style=3D"mso-pagination:widow-orphan;text-align:center;vertical-align:bottom;" ><span style=3D"mso-spacerun:'yes';font-family:'Times New Roman';mso-fareast-font-family:宋体;
=20color:rgb(0,0,0);font-style:normal;font-size:11.0000pt;
=20mso-font-kerning:0.0000pt;" >10.51</span><span style=3D"font-family:'Times New Roman';mso-fareast-font-family:宋体;color:rgb(0,0,0);
=20font-style:normal;font-size:11.0000pt;mso-font-kerning:0.0000pt;" ><o:p></o:p></span></p></td><td width=3D105  valign=3Dbottom  style=3D"width:52.9500pt;padding:0.5000pt 0.5000pt 0.0000pt 0.5000pt ;border-left:none;
=20mso-border-left-alt:none;border-right:1.0000pt solid windowtext;mso-border-right-alt:1.0000pt solid windowtext;
=20border-top:none;mso-border-top-alt:none;border-bottom:1.0000pt solid windowtext;
=20mso-border-bottom-alt:1.0000pt solid windowtext;" ><p class=3DMsoNormal  align=3Dcenter  style=3D"mso-pagination:widow-orphan;text-align:center;vertical-align:bottom;" ><span style=3D"mso-spacerun:'yes';font-family:'Times New Roman';mso-fareast-font-family:宋体;
=20color:rgb(0,0,0);font-style:normal;font-size:11.0000pt;
=20mso-font-kerning:0.0000pt;" >9.24</span><span style=3D"font-family:'Times New Roman';mso-fareast-font-family:宋体;color:rgb(0,0,0);
=20font-style:normal;font-size:11.0000pt;mso-font-kerning:0.0000pt;" ><o:p></o:p></span></p></td><td width=3D111  valign=3Dbottom  style=3D"width:55.5500pt;padding:0.5000pt 0.5000pt 0.0000pt 0.5000pt ;border-left:none;
=20mso-border-left-alt:none;border-right:1.0000pt solid windowtext;mso-border-right-alt:1.0000pt solid windowtext;
=20border-top:none;mso-border-top-alt:none;border-bottom:1.0000pt solid windowtext;
=20mso-border-bottom-alt:1.0000pt solid windowtext;" ><p class=3DMsoNormal  align=3Dcenter  style=3D"mso-pagination:widow-orphan;text-align:center;vertical-align:bottom;" ><span style=3D"mso-spacerun:'yes';font-family:'Times New Roman';mso-fareast-font-family:宋体;
=20color:rgb(0,0,0);font-style:normal;font-size:11.0000pt;
=20mso-font-kerning:0.0000pt;" >10.14</span><span style=3D"font-family:'Times New Roman';mso-fareast-font-family:宋体;color:rgb(0,0,0);
=20font-style:normal;font-size:11.0000pt;mso-font-kerning:0.0000pt;" ><o:p></o:p></span></p></td><td width=3D96  valign=3Dcenter  nowrap  style=3D"width:48.0000pt;padding:0.5000pt 0.5000pt 0.0000pt 0.5000pt ;border-left:none;
=20mso-border-left-alt:none;border-right:none;mso-border-right-alt:none;
=20border-top:none;mso-border-top-alt:none;border-bottom:none;
=20mso-border-bottom-alt:none;" ><p class=3DMsoNormal ><span style=3D"font-family:宋体;color:rgb(0,0,0);font-style:normal;
=20font-size:11.0000pt;mso-font-kerning:0.0000pt;" ><o:p>&nbsp;</o:p></span></p></td></tr><tr style=3D"height:14.7500pt;" ><td width=3D297  valign=3Dcenter  nowrap  style=3D"width:148.5500pt;padding:0.5000pt 0.5000pt 0.0000pt 0.5000pt ;border-left:none;
=20mso-border-left-alt:none;border-right:none;mso-border-right-alt:none;
=20border-top:none;mso-border-top-alt:none;border-bottom:none;
=20mso-border-bottom-alt:none;" ><p class=3DMsoNormal ><span style=3D"font-family:宋体;color:rgb(0,0,0);font-style:normal;
=20font-size:11.0000pt;mso-font-kerning:0.0000pt;" ><o:p>&nbsp;</o:p></span></p></td><td width=3D109  valign=3Dtop  style=3D"width:54.9000pt;padding:0.5000pt 0.5000pt 0.0000pt 0.5000pt ;border-left:1.0000pt solid windowtext;
=20mso-border-left-alt:1.0000pt solid windowtext;border-right:1.0000pt solid windowtext;mso-border-right-alt:1.0000pt solid windowtext;
=20border-top:none;mso-border-top-alt:none;border-bottom:1.0000pt solid windowtext;
=20mso-border-bottom-alt:1.0000pt solid windowtext;" ><p class=3DMsoNormal  align=3Dcenter  style=3D"text-align:center;" ><span style=3D"font-family:'Times New Roman';mso-fareast-font-family:宋体;color:rgb(0,0,0);
=20font-style:normal;font-size:10.5000pt;mso-font-kerning:0.0000pt;" ><o:p>&nbsp;</o:p></span></p></td><td width=3D163  valign=3Dbottom  style=3D"width:81.9500pt;padding:0.5000pt 0.5000pt 0.0000pt 0.5000pt ;border-left:none;
=20mso-border-left-alt:none;border-right:1.0000pt solid windowtext;mso-border-right-alt:1.0000pt solid windowtext;
=20border-top:none;mso-border-top-alt:none;border-bottom:1.0000pt solid windowtext;
=20mso-border-bottom-alt:1.0000pt solid windowtext;" ><p class=3DMsoNormal  align=3Dcenter  style=3D"mso-pagination:widow-orphan;text-align:center;vertical-align:bottom;" ><span style=3D"mso-spacerun:'yes';font-family:'Times New Roman';mso-fareast-font-family:宋体;
=20color:rgb(0,0,0);font-style:normal;font-size:11.0000pt;
=20mso-font-kerning:0.0000pt;" >6.93</span><span style=3D"font-family:'Times New Roman';mso-fareast-font-family:宋体;color:rgb(0,0,0);
=20font-style:normal;font-size:11.0000pt;mso-font-kerning:0.0000pt;" ><o:p></o:p></span></p></td><td width=3D108  valign=3Dbottom  style=3D"width:54.1000pt;padding:0.5000pt 0.5000pt 0.0000pt 0.5000pt ;border-left:none;
=20mso-border-left-alt:none;border-right:1.0000pt solid windowtext;mso-border-right-alt:1.0000pt solid windowtext;
=20border-top:none;mso-border-top-alt:none;border-bottom:1.0000pt solid windowtext;
=20mso-border-bottom-alt:1.0000pt solid windowtext;" ><p class=3DMsoNormal  align=3Dcenter  style=3D"mso-pagination:widow-orphan;text-align:center;vertical-align:bottom;" ><span style=3D"mso-spacerun:'yes';font-family:'Times New Roman';mso-fareast-font-family:宋体;
=20color:rgb(0,0,0);font-style:normal;font-size:11.0000pt;
=20mso-font-kerning:0.0000pt;" >6.83</span><span style=3D"font-family:'Times New Roman';mso-fareast-font-family:宋体;color:rgb(0,0,0);
=20font-style:normal;font-size:11.0000pt;mso-font-kerning:0.0000pt;" ><o:p></o:p></span></p></td><td width=3D114  valign=3Dbottom  style=3D"width:57.2000pt;padding:0.5000pt 0.5000pt 0.0000pt 0.5000pt ;border-left:none;
=20mso-border-left-alt:none;border-right:1.0000pt solid windowtext;mso-border-right-alt:1.0000pt solid windowtext;
=20border-top:none;mso-border-top-alt:none;border-bottom:1.0000pt solid windowtext;
=20mso-border-bottom-alt:1.0000pt solid windowtext;" ><p class=3DMsoNormal  align=3Dcenter  style=3D"mso-pagination:widow-orphan;text-align:center;vertical-align:bottom;" ><span style=3D"mso-spacerun:'yes';font-family:'Times New Roman';mso-fareast-font-family:宋体;
=20color:rgb(0,0,0);font-style:normal;font-size:11.0000pt;
=20mso-font-kerning:0.0000pt;" >6.87</span><span style=3D"font-family:'Times New Roman';mso-fareast-font-family:宋体;color:rgb(0,0,0);
=20font-style:normal;font-size:11.0000pt;mso-font-kerning:0.0000pt;" ><o:p></o:p></span></p></td><td width=3D4  valign=3Dcenter  nowrap  style=3D"width:2.0000pt;padding:0.5000pt 0.5000pt 0.0000pt 0.5000pt ;border-left:none;
=20mso-border-left-alt:none;border-right:none;mso-border-right-alt:none;
=20border-top:none;mso-border-top-alt:none;border-bottom:none;
=20mso-border-bottom-alt:none;" ><p class=3DMsoNormal ><span style=3D"font-family:宋体;color:rgb(0,0,0);font-style:normal;
=20font-size:11.0000pt;mso-font-kerning:0.0000pt;" ><o:p>&nbsp;</o:p></span></p></td><td width=3D338  valign=3Dcenter  nowrap  style=3D"width:169.0000pt;padding:0.5000pt 0.5000pt 0.0000pt 0.5000pt ;border-left:none;
=20mso-border-left-alt:none;border-right:none;mso-border-right-alt:none;
=20border-top:none;mso-border-top-alt:none;border-bottom:none;
=20mso-border-bottom-alt:none;" ><p class=3DMsoNormal ><span style=3D"font-family:宋体;color:rgb(0,0,0);font-style:normal;
=20font-size:11.0000pt;mso-font-kerning:0.0000pt;" ><o:p>&nbsp;</o:p></span></p></td><td width=3D118  valign=3Dtop  style=3D"width:59.3000pt;padding:0.5000pt 0.5000pt 0.0000pt 0.5000pt ;border-left:1.0000pt solid windowtext;
=20mso-border-left-alt:1.0000pt solid windowtext;border-right:1.0000pt solid windowtext;mso-border-right-alt:1.0000pt solid windowtext;
=20border-top:none;mso-border-top-alt:none;border-bottom:1.0000pt solid windowtext;
=20mso-border-bottom-alt:1.0000pt solid windowtext;" ><p class=3DMsoNormal  align=3Dcenter  style=3D"text-align:center;" ><span style=3D"font-family:'Times New Roman';mso-fareast-font-family:宋体;color:rgb(0,0,0);
=20font-style:normal;font-size:10.5000pt;mso-font-kerning:0.0000pt;" ><o:p>&nbsp;</o:p></span></p></td><td width=3D101  valign=3Dbottom  style=3D"width:50.5000pt;padding:0.5000pt 0.5000pt 0.0000pt 0.5000pt ;border-left:none;
=20mso-border-left-alt:none;border-right:1.0000pt solid windowtext;mso-border-right-alt:1.0000pt solid windowtext;
=20border-top:none;mso-border-top-alt:none;border-bottom:1.0000pt solid windowtext;
=20mso-border-bottom-alt:1.0000pt solid windowtext;" ><p class=3DMsoNormal  align=3Dcenter  style=3D"mso-pagination:widow-orphan;text-align:center;vertical-align:bottom;" ><span style=3D"mso-spacerun:'yes';font-family:'Times New Roman';mso-fareast-font-family:宋体;
=20color:rgb(0,0,0);font-style:normal;font-size:11.0000pt;
=20mso-font-kerning:0.0000pt;" >10.1</span><span style=3D"font-family:'Times New Roman';mso-fareast-font-family:宋体;color:rgb(0,0,0);
=20font-style:normal;font-size:11.0000pt;mso-font-kerning:0.0000pt;" ><o:p></o:p></span></p></td><td width=3D105  valign=3Dbottom  style=3D"width:52.9500pt;padding:0.5000pt 0.5000pt 0.0000pt 0.5000pt ;border-left:none;
=20mso-border-left-alt:none;border-right:1.0000pt solid windowtext;mso-border-right-alt:1.0000pt solid windowtext;
=20border-top:none;mso-border-top-alt:none;border-bottom:1.0000pt solid windowtext;
=20mso-border-bottom-alt:1.0000pt solid windowtext;" ><p class=3DMsoNormal  align=3Dcenter  style=3D"mso-pagination:widow-orphan;text-align:center;vertical-align:bottom;" ><span style=3D"mso-spacerun:'yes';font-family:'Times New Roman';mso-fareast-font-family:宋体;
=20color:rgb(0,0,0);font-style:normal;font-size:11.0000pt;
=20mso-font-kerning:0.0000pt;" >9.56</span><span style=3D"font-family:'Times New Roman';mso-fareast-font-family:宋体;color:rgb(0,0,0);
=20font-style:normal;font-size:11.0000pt;mso-font-kerning:0.0000pt;" ><o:p></o:p></span></p></td><td width=3D111  valign=3Dbottom  style=3D"width:55.5500pt;padding:0.5000pt 0.5000pt 0.0000pt 0.5000pt ;border-left:none;
=20mso-border-left-alt:none;border-right:1.0000pt solid windowtext;mso-border-right-alt:1.0000pt solid windowtext;
=20border-top:none;mso-border-top-alt:none;border-bottom:1.0000pt solid windowtext;
=20mso-border-bottom-alt:1.0000pt solid windowtext;" ><p class=3DMsoNormal  align=3Dcenter  style=3D"mso-pagination:widow-orphan;text-align:center;vertical-align:bottom;" ><span style=3D"mso-spacerun:'yes';font-family:'Times New Roman';mso-fareast-font-family:宋体;
=20color:rgb(0,0,0);font-style:normal;font-size:11.0000pt;
=20mso-font-kerning:0.0000pt;" >9.28</span><span style=3D"font-family:'Times New Roman';mso-fareast-font-family:宋体;color:rgb(0,0,0);
=20font-style:normal;font-size:11.0000pt;mso-font-kerning:0.0000pt;" ><o:p></o:p></span></p></td><td width=3D96  valign=3Dcenter  nowrap  style=3D"width:48.0000pt;padding:0.5000pt 0.5000pt 0.0000pt 0.5000pt ;border-left:none;
=20mso-border-left-alt:none;border-right:none;mso-border-right-alt:none;
=20border-top:none;mso-border-top-alt:none;border-bottom:none;
=20mso-border-bottom-alt:none;" ><p class=3DMsoNormal ><span style=3D"font-family:宋体;color:rgb(0,0,0);font-style:normal;
=20font-size:11.0000pt;mso-font-kerning:0.0000pt;" ><o:p>&nbsp;</o:p></span></p></td></tr><tr style=3D"height:14.7500pt;" ><td width=3D297  valign=3Dcenter  nowrap  style=3D"width:148.5500pt;padding:0.5000pt 0.5000pt 0.0000pt 0.5000pt ;border-left:none;
=20mso-border-left-alt:none;border-right:none;mso-border-right-alt:none;
=20border-top:none;mso-border-top-alt:none;border-bottom:none;
=20mso-border-bottom-alt:none;" ><p class=3DMsoNormal ><span style=3D"font-family:宋体;color:rgb(0,0,0);font-style:normal;
=20font-size:11.0000pt;mso-font-kerning:0.0000pt;" ><o:p>&nbsp;</o:p></span></p></td><td width=3D109  valign=3Dtop  style=3D"width:54.9000pt;padding:0.5000pt 0.5000pt 0.0000pt 0.5000pt ;border-left:1.0000pt solid windowtext;
=20mso-border-left-alt:1.0000pt solid windowtext;border-right:1.0000pt solid windowtext;mso-border-right-alt:1.0000pt solid windowtext;
=20border-top:none;mso-border-top-alt:none;border-bottom:1.0000pt solid windowtext;
=20mso-border-bottom-alt:1.0000pt solid windowtext;" ><p class=3DMsoNormal  align=3Dcenter  style=3D"text-align:center;" ><span style=3D"font-family:'Times New Roman';mso-fareast-font-family:宋体;color:rgb(0,0,0);
=20font-style:normal;font-size:10.5000pt;mso-font-kerning:0.0000pt;" ><o:p>&nbsp;</o:p></span></p></td><td width=3D163  valign=3Dbottom  style=3D"width:81.9500pt;padding:0.5000pt 0.5000pt 0.0000pt 0.5000pt ;border-left:none;
=20mso-border-left-alt:none;border-right:1.0000pt solid windowtext;mso-border-right-alt:1.0000pt solid windowtext;
=20border-top:none;mso-border-top-alt:none;border-bottom:1.0000pt solid windowtext;
=20mso-border-bottom-alt:1.0000pt solid windowtext;" ><p class=3DMsoNormal  align=3Dcenter  style=3D"mso-pagination:widow-orphan;text-align:center;vertical-align:bottom;" ><span style=3D"mso-spacerun:'yes';font-family:'Times New Roman';mso-fareast-font-family:宋体;
=20color:rgb(0,0,0);font-style:normal;font-size:11.0000pt;
=20mso-font-kerning:0.0000pt;" >6.96</span><span style=3D"font-family:'Times New Roman';mso-fareast-font-family:宋体;color:rgb(0,0,0);
=20font-style:normal;font-size:11.0000pt;mso-font-kerning:0.0000pt;" ><o:p></o:p></span></p></td><td width=3D108  valign=3Dbottom  style=3D"width:54.1000pt;padding:0.5000pt 0.5000pt 0.0000pt 0.5000pt ;border-left:none;
=20mso-border-left-alt:none;border-right:1.0000pt solid windowtext;mso-border-right-alt:1.0000pt solid windowtext;
=20border-top:none;mso-border-top-alt:none;border-bottom:1.0000pt solid windowtext;
=20mso-border-bottom-alt:1.0000pt solid windowtext;" ><p class=3DMsoNormal  align=3Dcenter  style=3D"mso-pagination:widow-orphan;text-align:center;vertical-align:bottom;" ><span style=3D"mso-spacerun:'yes';font-family:'Times New Roman';mso-fareast-font-family:宋体;
=20color:rgb(0,0,0);font-style:normal;font-size:11.0000pt;
=20mso-font-kerning:0.0000pt;" >6.89</span><span style=3D"font-family:'Times New Roman';mso-fareast-font-family:宋体;color:rgb(0,0,0);
=20font-style:normal;font-size:11.0000pt;mso-font-kerning:0.0000pt;" ><o:p></o:p></span></p></td><td width=3D114  valign=3Dbottom  style=3D"width:57.2000pt;padding:0.5000pt 0.5000pt 0.0000pt 0.5000pt ;border-left:none;
=20mso-border-left-alt:none;border-right:1.0000pt solid windowtext;mso-border-right-alt:1.0000pt solid windowtext;
=20border-top:none;mso-border-top-alt:none;border-bottom:1.0000pt solid windowtext;
=20mso-border-bottom-alt:1.0000pt solid windowtext;" ><p class=3DMsoNormal  align=3Dcenter  style=3D"mso-pagination:widow-orphan;text-align:center;vertical-align:bottom;" ><span style=3D"mso-spacerun:'yes';font-family:'Times New Roman';mso-fareast-font-family:宋体;
=20color:rgb(0,0,0);font-style:normal;font-size:11.0000pt;
=20mso-font-kerning:0.0000pt;" >6.93</span><span style=3D"font-family:'Times New Roman';mso-fareast-font-family:宋体;color:rgb(0,0,0);
=20font-style:normal;font-size:11.0000pt;mso-font-kerning:0.0000pt;" ><o:p></o:p></span></p></td><td width=3D4  valign=3Dcenter  nowrap  style=3D"width:2.0000pt;padding:0.5000pt 0.5000pt 0.0000pt 0.5000pt ;border-left:none;
=20mso-border-left-alt:none;border-right:none;mso-border-right-alt:none;
=20border-top:none;mso-border-top-alt:none;border-bottom:none;
=20mso-border-bottom-alt:none;" ><p class=3DMsoNormal ><span style=3D"font-family:宋体;color:rgb(0,0,0);font-style:normal;
=20font-size:11.0000pt;mso-font-kerning:0.0000pt;" ><o:p>&nbsp;</o:p></span></p></td><td width=3D338  valign=3Dcenter  nowrap  style=3D"width:169.0000pt;padding:0.5000pt 0.5000pt 0.0000pt 0.5000pt ;border-left:none;
=20mso-border-left-alt:none;border-right:none;mso-border-right-alt:none;
=20border-top:none;mso-border-top-alt:none;border-bottom:none;
=20mso-border-bottom-alt:none;" ><p class=3DMsoNormal ><span style=3D"font-family:宋体;color:rgb(0,0,0);font-style:normal;
=20font-size:11.0000pt;mso-font-kerning:0.0000pt;" ><o:p>&nbsp;</o:p></span></p></td><td width=3D118  valign=3Dtop  style=3D"width:59.3000pt;padding:0.5000pt 0.5000pt 0.0000pt 0.5000pt ;border-left:1.0000pt solid windowtext;
=20mso-border-left-alt:1.0000pt solid windowtext;border-right:1.0000pt solid windowtext;mso-border-right-alt:1.0000pt solid windowtext;
=20border-top:none;mso-border-top-alt:none;border-bottom:1.0000pt solid windowtext;
=20mso-border-bottom-alt:1.0000pt solid windowtext;" ><p class=3DMsoNormal  align=3Dcenter  style=3D"text-align:center;" ><span style=3D"font-family:'Times New Roman';mso-fareast-font-family:宋体;color:rgb(0,0,0);
=20font-style:normal;font-size:10.5000pt;mso-font-kerning:0.0000pt;" ><o:p>&nbsp;</o:p></span></p></td><td width=3D101  valign=3Dbottom  style=3D"width:50.5000pt;padding:0.5000pt 0.5000pt 0.0000pt 0.5000pt ;border-left:none;
=20mso-border-left-alt:none;border-right:1.0000pt solid windowtext;mso-border-right-alt:1.0000pt solid windowtext;
=20border-top:none;mso-border-top-alt:none;border-bottom:1.0000pt solid windowtext;
=20mso-border-bottom-alt:1.0000pt solid windowtext;" ><p class=3DMsoNormal  align=3Dcenter  style=3D"mso-pagination:widow-orphan;text-align:center;vertical-align:bottom;" ><span style=3D"mso-spacerun:'yes';font-family:'Times New Roman';mso-fareast-font-family:宋体;
=20color:rgb(0,0,0);font-style:normal;font-size:11.0000pt;
=20mso-font-kerning:0.0000pt;" >10.25</span><span style=3D"font-family:'Times New Roman';mso-fareast-font-family:宋体;color:rgb(0,0,0);
=20font-style:normal;font-size:11.0000pt;mso-font-kerning:0.0000pt;" ><o:p></o:p></span></p></td><td width=3D105  valign=3Dbottom  style=3D"width:52.9500pt;padding:0.5000pt 0.5000pt 0.0000pt 0.5000pt ;border-left:none;
=20mso-border-left-alt:none;border-right:1.0000pt solid windowtext;mso-border-right-alt:1.0000pt solid windowtext;
=20border-top:none;mso-border-top-alt:none;border-bottom:1.0000pt solid windowtext;
=20mso-border-bottom-alt:1.0000pt solid windowtext;" ><p class=3DMsoNormal  align=3Dcenter  style=3D"mso-pagination:widow-orphan;text-align:center;vertical-align:bottom;" ><span style=3D"mso-spacerun:'yes';font-family:'Times New Roman';mso-fareast-font-family:宋体;
=20color:rgb(0,0,0);font-style:normal;font-size:11.0000pt;
=20mso-font-kerning:0.0000pt;" >9.21</span><span style=3D"font-family:'Times New Roman';mso-fareast-font-family:宋体;color:rgb(0,0,0);
=20font-style:normal;font-size:11.0000pt;mso-font-kerning:0.0000pt;" ><o:p></o:p></span></p></td><td width=3D111  valign=3Dbottom  style=3D"width:55.5500pt;padding:0.5000pt 0.5000pt 0.0000pt 0.5000pt ;border-left:none;
=20mso-border-left-alt:none;border-right:1.0000pt solid windowtext;mso-border-right-alt:1.0000pt solid windowtext;
=20border-top:none;mso-border-top-alt:none;border-bottom:1.0000pt solid windowtext;
=20mso-border-bottom-alt:1.0000pt solid windowtext;" ><p class=3DMsoNormal  align=3Dcenter  style=3D"mso-pagination:widow-orphan;text-align:center;vertical-align:bottom;" ><span style=3D"mso-spacerun:'yes';font-family:'Times New Roman';mso-fareast-font-family:宋体;
=20color:rgb(0,0,0);font-style:normal;font-size:11.0000pt;
=20mso-font-kerning:0.0000pt;" >9.48</span><span style=3D"font-family:'Times New Roman';mso-fareast-font-family:宋体;color:rgb(0,0,0);
=20font-style:normal;font-size:11.0000pt;mso-font-kerning:0.0000pt;" ><o:p></o:p></span></p></td><td width=3D96  valign=3Dcenter  nowrap  style=3D"width:48.0000pt;padding:0.5000pt 0.5000pt 0.0000pt 0.5000pt ;border-left:none;
=20mso-border-left-alt:none;border-right:none;mso-border-right-alt:none;
=20border-top:none;mso-border-top-alt:none;border-bottom:none;
=20mso-border-bottom-alt:none;" ><p class=3DMsoNormal ><span style=3D"font-family:宋体;color:rgb(0,0,0);font-style:normal;
=20font-size:11.0000pt;mso-font-kerning:0.0000pt;" ><o:p>&nbsp;</o:p></span></p></td></tr><tr style=3D"height:14.7500pt;" ><td width=3D297  valign=3Dcenter  nowrap  style=3D"width:148.5500pt;padding:0.5000pt 0.5000pt 0.0000pt 0.5000pt ;border-left:none;
=20mso-border-left-alt:none;border-right:none;mso-border-right-alt:none;
=20border-top:none;mso-border-top-alt:none;border-bottom:none;
=20mso-border-bottom-alt:none;" ><p class=3DMsoNormal ><span style=3D"font-family:宋体;color:rgb(0,0,0);font-style:normal;
=20font-size:11.0000pt;mso-font-kerning:0.0000pt;" ><o:p>&nbsp;</o:p></span></p></td><td width=3D109  valign=3Dtop  style=3D"width:54.9000pt;padding:0.5000pt 0.5000pt 0.0000pt 0.5000pt ;border-left:1.0000pt solid windowtext;
=20mso-border-left-alt:1.0000pt solid windowtext;border-right:1.0000pt solid windowtext;mso-border-right-alt:1.0000pt solid windowtext;
=20border-top:none;mso-border-top-alt:none;border-bottom:1.0000pt solid windowtext;
=20mso-border-bottom-alt:1.0000pt solid windowtext;" ><p class=3DMsoNormal  align=3Dcenter  style=3D"text-align:center;" ><span style=3D"font-family:'Times New Roman';mso-fareast-font-family:宋体;color:rgb(0,0,0);
=20font-style:normal;font-size:10.5000pt;mso-font-kerning:0.0000pt;" ><o:p>&nbsp;</o:p></span></p></td><td width=3D163  valign=3Dbottom  style=3D"width:81.9500pt;padding:0.5000pt 0.5000pt 0.0000pt 0.5000pt ;border-left:none;
=20mso-border-left-alt:none;border-right:1.0000pt solid windowtext;mso-border-right-alt:1.0000pt solid windowtext;
=20border-top:none;mso-border-top-alt:none;border-bottom:1.0000pt solid windowtext;
=20mso-border-bottom-alt:1.0000pt solid windowtext;" ><p class=3DMsoNormal  align=3Dcenter  style=3D"mso-pagination:widow-orphan;text-align:center;vertical-align:bottom;" ><span style=3D"mso-spacerun:'yes';font-family:'Times New Roman';mso-fareast-font-family:宋体;
=20color:rgb(0,0,0);font-style:normal;font-size:11.0000pt;
=20mso-font-kerning:0.0000pt;" >6.95</span><span style=3D"font-family:'Times New Roman';mso-fareast-font-family:宋体;color:rgb(0,0,0);
=20font-style:normal;font-size:11.0000pt;mso-font-kerning:0.0000pt;" ><o:p></o:p></span></p></td><td width=3D108  valign=3Dbottom  style=3D"width:54.1000pt;padding:0.5000pt 0.5000pt 0.0000pt 0.5000pt ;border-left:none;
=20mso-border-left-alt:none;border-right:1.0000pt solid windowtext;mso-border-right-alt:1.0000pt solid windowtext;
=20border-top:none;mso-border-top-alt:none;border-bottom:1.0000pt solid windowtext;
=20mso-border-bottom-alt:1.0000pt solid windowtext;" ><p class=3DMsoNormal  align=3Dcenter  style=3D"mso-pagination:widow-orphan;text-align:center;vertical-align:bottom;" ><span style=3D"mso-spacerun:'yes';font-family:'Times New Roman';mso-fareast-font-family:宋体;
=20color:rgb(0,0,0);font-style:normal;font-size:11.0000pt;
=20mso-font-kerning:0.0000pt;" >6.9</span><span style=3D"font-family:'Times New Roman';mso-fareast-font-family:宋体;color:rgb(0,0,0);
=20font-style:normal;font-size:11.0000pt;mso-font-kerning:0.0000pt;" ><o:p></o:p></span></p></td><td width=3D114  valign=3Dbottom  style=3D"width:57.2000pt;padding:0.5000pt 0.5000pt 0.0000pt 0.5000pt ;border-left:none;
=20mso-border-left-alt:none;border-right:1.0000pt solid windowtext;mso-border-right-alt:1.0000pt solid windowtext;
=20border-top:none;mso-border-top-alt:none;border-bottom:1.0000pt solid windowtext;
=20mso-border-bottom-alt:1.0000pt solid windowtext;" ><p class=3DMsoNormal  align=3Dcenter  style=3D"mso-pagination:widow-orphan;text-align:center;vertical-align:bottom;" ><span style=3D"mso-spacerun:'yes';font-family:'Times New Roman';mso-fareast-font-family:宋体;
=20color:rgb(0,0,0);font-style:normal;font-size:11.0000pt;
=20mso-font-kerning:0.0000pt;" >6.92</span><span style=3D"font-family:'Times New Roman';mso-fareast-font-family:宋体;color:rgb(0,0,0);
=20font-style:normal;font-size:11.0000pt;mso-font-kerning:0.0000pt;" ><o:p></o:p></span></p></td><td width=3D4  valign=3Dcenter  nowrap  style=3D"width:2.0000pt;padding:0.5000pt 0.5000pt 0.0000pt 0.5000pt ;border-left:none;
=20mso-border-left-alt:none;border-right:none;mso-border-right-alt:none;
=20border-top:none;mso-border-top-alt:none;border-bottom:none;
=20mso-border-bottom-alt:none;" ><p class=3DMsoNormal ><span style=3D"font-family:宋体;color:rgb(0,0,0);font-style:normal;
=20font-size:11.0000pt;mso-font-kerning:0.0000pt;" ><o:p>&nbsp;</o:p></span></p></td><td width=3D338  valign=3Dcenter  nowrap  style=3D"width:169.0000pt;padding:0.5000pt 0.5000pt 0.0000pt 0.5000pt ;border-left:none;
=20mso-border-left-alt:none;border-right:none;mso-border-right-alt:none;
=20border-top:none;mso-border-top-alt:none;border-bottom:none;
=20mso-border-bottom-alt:none;" ><p class=3DMsoNormal ><span style=3D"font-family:宋体;color:rgb(0,0,0);font-style:normal;
=20font-size:11.0000pt;mso-font-kerning:0.0000pt;" ><o:p>&nbsp;</o:p></span></p></td><td width=3D118  valign=3Dtop  style=3D"width:59.3000pt;padding:0.5000pt 0.5000pt 0.0000pt 0.5000pt ;border-left:1.0000pt solid windowtext;
=20mso-border-left-alt:1.0000pt solid windowtext;border-right:1.0000pt solid windowtext;mso-border-right-alt:1.0000pt solid windowtext;
=20border-top:none;mso-border-top-alt:none;border-bottom:1.0000pt solid windowtext;
=20mso-border-bottom-alt:1.0000pt solid windowtext;" ><p class=3DMsoNormal  align=3Dcenter  style=3D"text-align:center;" ><span style=3D"font-family:'Times New Roman';mso-fareast-font-family:宋体;color:rgb(0,0,0);
=20font-style:normal;font-size:10.5000pt;mso-font-kerning:0.0000pt;" ><o:p>&nbsp;</o:p></span></p></td><td width=3D101  valign=3Dbottom  style=3D"width:50.5000pt;padding:0.5000pt 0.5000pt 0.0000pt 0.5000pt ;border-left:none;
=20mso-border-left-alt:none;border-right:1.0000pt solid windowtext;mso-border-right-alt:1.0000pt solid windowtext;
=20border-top:none;mso-border-top-alt:none;border-bottom:1.0000pt solid windowtext;
=20mso-border-bottom-alt:1.0000pt solid windowtext;" ><p class=3DMsoNormal  align=3Dcenter  style=3D"mso-pagination:widow-orphan;text-align:center;vertical-align:bottom;" ><span style=3D"mso-spacerun:'yes';font-family:'Times New Roman';mso-fareast-font-family:宋体;
=20color:rgb(0,0,0);font-style:normal;font-size:11.0000pt;
=20mso-font-kerning:0.0000pt;" >10.33</span><span style=3D"font-family:'Times New Roman';mso-fareast-font-family:宋体;color:rgb(0,0,0);
=20font-style:normal;font-size:11.0000pt;mso-font-kerning:0.0000pt;" ><o:p></o:p></span></p></td><td width=3D105  valign=3Dbottom  style=3D"width:52.9500pt;padding:0.5000pt 0.5000pt 0.0000pt 0.5000pt ;border-left:none;
=20mso-border-left-alt:none;border-right:1.0000pt solid windowtext;mso-border-right-alt:1.0000pt solid windowtext;
=20border-top:none;mso-border-top-alt:none;border-bottom:1.0000pt solid windowtext;
=20mso-border-bottom-alt:1.0000pt solid windowtext;" ><p class=3DMsoNormal  align=3Dcenter  style=3D"mso-pagination:widow-orphan;text-align:center;vertical-align:bottom;" ><span style=3D"mso-spacerun:'yes';font-family:'Times New Roman';mso-fareast-font-family:宋体;
=20color:rgb(0,0,0);font-style:normal;font-size:11.0000pt;
=20mso-font-kerning:0.0000pt;" >9.61</span><span style=3D"font-family:'Times New Roman';mso-fareast-font-family:宋体;color:rgb(0,0,0);
=20font-style:normal;font-size:11.0000pt;mso-font-kerning:0.0000pt;" ><o:p></o:p></span></p></td><td width=3D111  valign=3Dbottom  style=3D"width:55.5500pt;padding:0.5000pt 0.5000pt 0.0000pt 0.5000pt ;border-left:none;
=20mso-border-left-alt:none;border-right:1.0000pt solid windowtext;mso-border-right-alt:1.0000pt solid windowtext;
=20border-top:none;mso-border-top-alt:none;border-bottom:1.0000pt solid windowtext;
=20mso-border-bottom-alt:1.0000pt solid windowtext;" ><p class=3DMsoNormal  align=3Dcenter  style=3D"mso-pagination:widow-orphan;text-align:center;vertical-align:bottom;" ><span style=3D"mso-spacerun:'yes';font-family:'Times New Roman';mso-fareast-font-family:宋体;
=20color:rgb(0,0,0);font-style:normal;font-size:11.0000pt;
=20mso-font-kerning:0.0000pt;" >9.7</span><span style=3D"font-family:'Times New Roman';mso-fareast-font-family:宋体;color:rgb(0,0,0);
=20font-style:normal;font-size:11.0000pt;mso-font-kerning:0.0000pt;" ><o:p></o:p></span></p></td><td width=3D96  valign=3Dcenter  nowrap  style=3D"width:48.0000pt;padding:0.5000pt 0.5000pt 0.0000pt 0.5000pt ;border-left:none;
=20mso-border-left-alt:none;border-right:none;mso-border-right-alt:none;
=20border-top:none;mso-border-top-alt:none;border-bottom:none;
=20mso-border-bottom-alt:none;" ><p class=3DMsoNormal ><span style=3D"font-family:宋体;color:rgb(0,0,0);font-style:normal;
=20font-size:11.0000pt;mso-font-kerning:0.0000pt;" ><o:p>&nbsp;</o:p></span></p></td></tr><tr style=3D"height:14.7500pt;" ><td width=3D297  valign=3Dcenter  nowrap  style=3D"width:148.5500pt;padding:0.5000pt 0.5000pt 0.0000pt 0.5000pt ;border-left:none;
=20mso-border-left-alt:none;border-right:none;mso-border-right-alt:none;
=20border-top:none;mso-border-top-alt:none;border-bottom:none;
=20mso-border-bottom-alt:none;" ><p class=3DMsoNormal ><span style=3D"font-family:宋体;color:rgb(0,0,0);font-style:normal;
=20font-size:11.0000pt;mso-font-kerning:0.0000pt;" ><o:p>&nbsp;</o:p></span></p></td><td width=3D496  valign=3Dcenter  nowrap  colspan=3D4  style=3D"width:248.1500pt;padding:0.5000pt 0.5000pt 0.0000pt 0.5000pt ;border-left:none;
=20mso-border-left-alt:none;border-right:none;mso-border-right-alt:none;
=20border-top:none;mso-border-top-alt:none;border-bottom:none;
=20mso-border-bottom-alt:none;" ><p class=3DMsoNormal ><span style=3D"font-family:'Times New Roman';mso-fareast-font-family:宋体;color:rgb(0,0,0);
=20font-style:normal;font-size:11.0000pt;mso-font-kerning:0.0000pt;" ><o:p>&nbsp;</o:p></span></p></td><td width=3D874  valign=3Dcenter  nowrap  colspan=3D7  style=3D"width:437.3000pt;padding:0.5000pt 0.5000pt 0.0000pt 0.5000pt ;border-left:none;
=20mso-border-left-alt:none;border-right:none;mso-border-right-alt:none;
=20border-top:none;mso-border-top-alt:none;border-bottom:none;
=20mso-border-bottom-alt:none;" ><p class=3DMsoNormal ><span style=3D"font-family:宋体;color:rgb(0,0,0);font-style:normal;
=20font-size:11.0000pt;mso-font-kerning:0.0000pt;" ><o:p>&nbsp;</o:p></span></p></td></tr><tr style=3D"height:14.7500pt;" ><td width=3D297  valign=3Dcenter  nowrap  style=3D"width:148.5500pt;padding:0.5000pt 0.5000pt 0.0000pt 0.5000pt ;border-left:none;
=20mso-border-left-alt:none;border-right:none;mso-border-right-alt:none;
=20border-top:none;mso-border-top-alt:none;border-bottom:none;
=20mso-border-bottom-alt:none;" ><p class=3DMsoNormal  style=3D"mso-pagination:widow-orphan;text-align:left;vertical-align:middle;" ><b><span style=3D"mso-spacerun:'yes';font-family:'Times New Roman';mso-fareast-font-family:宋体;
=20color:rgb(0,0,0);font-weight:bold;font-style:normal;
=20font-size:11.0000pt;mso-font-kerning:0.0000pt;" >MCP</span></b><b><span style=3D"font-family:'Times New Roman';mso-fareast-font-family:宋体;color:rgb(0,0,0);
=20font-weight:bold;font-style:normal;font-size:11.0000pt;
=20mso-font-kerning:0.0000pt;" ><o:p></o:p></span></b></p></td><td width=3D109  valign=3Dtop  style=3D"width:54.9000pt;padding:0.5000pt 0.5000pt 0.0000pt 0.5000pt ;border-left:1.0000pt solid windowtext;
=20mso-border-left-alt:1.0000pt solid windowtext;border-right:1.0000pt solid windowtext;mso-border-right-alt:1.0000pt solid windowtext;
=20border-top:1.0000pt solid windowtext;mso-border-top-alt:1.0000pt solid windowtext;border-bottom:1.0000pt solid windowtext;
=20mso-border-bottom-alt:1.0000pt solid windowtext;" ><p class=3DMsoNormal  align=3Dcenter  style=3D"mso-pagination:widow-orphan;text-align:center;vertical-align:top;" ><span style=3D"mso-spacerun:'yes';font-family:'Times New Roman';mso-fareast-font-family:宋体;
=20color:rgb(0,0,0);font-style:normal;font-size:10.5000pt;
=20mso-font-kerning:0.0000pt;" >Time<font face=3D"宋体" >（</font><font face=3D"Times New Roman" >d</font><font face=3D"宋体" >）</font></span><span style=3D"font-family:'Times New Roman';mso-fareast-font-family:宋体;color:rgb(0,0,0);
=20font-style:normal;font-size:10.5000pt;mso-font-kerning:0.0000pt;" ><o:p></o:p></span></p></td><td width=3D163  valign=3Dtop  style=3D"width:81.9500pt;padding:0.5000pt 0.5000pt 0.0000pt 0.5000pt ;border-left:none;
=20mso-border-left-alt:none;border-right:1.0000pt solid windowtext;mso-border-right-alt:1.0000pt solid windowtext;
=20border-top:1.0000pt solid windowtext;mso-border-top-alt:1.0000pt solid windowtext;border-bottom:1.0000pt solid windowtext;
=20mso-border-bottom-alt:1.0000pt solid windowtext;" ><p class=3DMsoNormal  align=3Dcenter  style=3D"mso-pagination:widow-orphan;text-align:center;vertical-align:top;" ><span style=3D"mso-spacerun:'yes';font-family:'Times New Roman';mso-fareast-font-family:宋体;
=20color:rgb(0,0,0);font-style:normal;font-size:10.5000pt;
=20mso-font-kerning:0.0000pt;" >Group &#8544;</span><span style=3D"font-family:'Times New Roman';mso-fareast-font-family:宋体;color:rgb(0,0,0);
=20font-style:normal;font-size:10.5000pt;mso-font-kerning:0.0000pt;" ><o:p></o:p></span></p></td><td width=3D108  valign=3Dtop  style=3D"width:54.1000pt;padding:0.5000pt 0.5000pt 0.0000pt 0.5000pt ;border-left:none;
=20mso-border-left-alt:none;border-right:1.0000pt solid windowtext;mso-border-right-alt:1.0000pt solid windowtext;
=20border-top:1.0000pt solid windowtext;mso-border-top-alt:1.0000pt solid windowtext;border-bottom:1.0000pt solid windowtext;
=20mso-border-bottom-alt:1.0000pt solid windowtext;" ><p class=3DMsoNormal  align=3Dcenter  style=3D"mso-pagination:widow-orphan;text-align:center;vertical-align:top;" ><span style=3D"mso-spacerun:'yes';font-family:'Times New Roman';mso-fareast-font-family:宋体;
=20color:rgb(0,0,0);font-style:normal;font-size:10.5000pt;
=20mso-font-kerning:0.0000pt;" >Group &#8545;</span><span style=3D"font-family:'Times New Roman';mso-fareast-font-family:宋体;color:rgb(0,0,0);
=20font-style:normal;font-size:10.5000pt;mso-font-kerning:0.0000pt;" ><o:p></o:p></span></p></td><td width=3D114  valign=3Dtop  style=3D"width:57.2000pt;padding:0.5000pt 0.5000pt 0.0000pt 0.5000pt ;border-left:none;
=20mso-border-left-alt:none;border-right:1.0000pt solid windowtext;mso-border-right-alt:1.0000pt solid windowtext;
=20border-top:1.0000pt solid windowtext;mso-border-top-alt:1.0000pt solid windowtext;border-bottom:1.0000pt solid windowtext;
=20mso-border-bottom-alt:1.0000pt solid windowtext;" ><p class=3DMsoNormal  align=3Dcenter  style=3D"mso-pagination:widow-orphan;text-align:center;vertical-align:top;" ><span style=3D"mso-spacerun:'yes';font-family:'Times New Roman';mso-fareast-font-family:宋体;
=20color:rgb(0,0,0);font-style:normal;font-size:10.5000pt;
=20mso-font-kerning:0.0000pt;" >Group &#8546;</span><span style=3D"font-family:'Times New Roman';mso-fareast-font-family:宋体;color:rgb(0,0,0);
=20font-style:normal;font-size:10.5000pt;mso-font-kerning:0.0000pt;" ><o:p></o:p></span></p></td><td width=3D4  valign=3Dcenter  nowrap  style=3D"width:2.0000pt;padding:0.5000pt 0.5000pt 0.0000pt 0.5000pt ;border-left:none;
=20mso-border-left-alt:none;border-right:none;mso-border-right-alt:none;
=20border-top:none;mso-border-top-alt:none;border-bottom:none;
=20mso-border-bottom-alt:none;" ><p class=3DMsoNormal ><span style=3D"font-family:宋体;color:rgb(0,0,0);font-style:normal;
=20font-size:11.0000pt;mso-font-kerning:0.0000pt;" ><o:p>&nbsp;</o:p></span></p></td><td width=3D338  valign=3Dcenter  nowrap  style=3D"width:169.0000pt;padding:0.5000pt 0.5000pt 0.0000pt 0.5000pt ;border-left:none;
=20mso-border-left-alt:none;border-right:none;mso-border-right-alt:none;
=20border-top:none;mso-border-top-alt:none;border-bottom:none;
=20mso-border-bottom-alt:none;" ><p class=3DMsoNormal  style=3D"mso-pagination:widow-orphan;text-align:left;vertical-align:middle;" ><b><span style=3D"mso-spacerun:'yes';font-family:'Times New Roman';mso-fareast-font-family:宋体;
=20color:rgb(0,0,0);font-weight:bold;font-style:normal;
=20font-size:11.0000pt;mso-font-kerning:0.0000pt;" >Acetate (mmol/l)</span></b><b><span style=3D"font-family:'Times New Roman';mso-fareast-font-family:宋体;color:rgb(0,0,0);
=20font-weight:bold;font-style:normal;font-size:11.0000pt;
=20mso-font-kerning:0.0000pt;" ><o:p></o:p></span></b></p></td><td width=3D118  valign=3Dtop  style=3D"width:59.3000pt;padding:0.5000pt 0.5000pt 0.0000pt 0.5000pt ;border-left:1.0000pt solid windowtext;
=20mso-border-left-alt:1.0000pt solid windowtext;border-right:1.0000pt solid windowtext;mso-border-right-alt:1.0000pt solid windowtext;
=20border-top:1.0000pt solid windowtext;mso-border-top-alt:1.0000pt solid windowtext;border-bottom:1.0000pt solid windowtext;
=20mso-border-bottom-alt:1.0000pt solid windowtext;" ><p class=3DMsoNormal  align=3Dcenter  style=3D"mso-pagination:widow-orphan;text-align:center;vertical-align:top;" ><span style=3D"mso-spacerun:'yes';font-family:'Times New Roman';mso-fareast-font-family:宋体;
=20color:rgb(0,0,0);font-style:normal;font-size:10.5000pt;
=20mso-font-kerning:0.0000pt;" >Time<font face=3D"宋体" >（</font><font face=3D"Times New Roman" >d</font><font face=3D"宋体" >）</font></span><span style=3D"font-family:'Times New Roman';mso-fareast-font-family:宋体;color:rgb(0,0,0);
=20font-style:normal;font-size:10.5000pt;mso-font-kerning:0.0000pt;" ><o:p></o:p></span></p></td><td width=3D101  valign=3Dtop  style=3D"width:50.5000pt;padding:0.5000pt 0.5000pt 0.0000pt 0.5000pt ;border-left:none;
=20mso-border-left-alt:none;border-right:1.0000pt solid windowtext;mso-border-right-alt:1.0000pt solid windowtext;
=20border-top:1.0000pt solid windowtext;mso-border-top-alt:1.0000pt solid windowtext;border-bottom:1.0000pt solid windowtext;
=20mso-border-bottom-alt:1.0000pt solid windowtext;" ><p class=3DMsoNormal  align=3Dcenter  style=3D"mso-pagination:widow-orphan;text-align:center;vertical-align:top;" ><span style=3D"mso-spacerun:'yes';font-family:'Times New Roman';mso-fareast-font-family:宋体;
=20color:rgb(0,0,0);font-style:normal;font-size:10.5000pt;
=20mso-font-kerning:0.0000pt;" >Group &#8544;</span><span style=3D"font-family:'Times New Roman';mso-fareast-font-family:宋体;color:rgb(0,0,0);
=20font-style:normal;font-size:10.5000pt;mso-font-kerning:0.0000pt;" ><o:p></o:p></span></p></td><td width=3D105  valign=3Dtop  style=3D"width:52.9500pt;padding:0.5000pt 0.5000pt 0.0000pt 0.5000pt ;border-left:none;
=20mso-border-left-alt:none;border-right:1.0000pt solid windowtext;mso-border-right-alt:1.0000pt solid windowtext;
=20border-top:1.0000pt solid windowtext;mso-border-top-alt:1.0000pt solid windowtext;border-bottom:1.0000pt solid windowtext;
=20mso-border-bottom-alt:1.0000pt solid windowtext;" ><p class=3DMsoNormal  align=3Dcenter  style=3D"mso-pagination:widow-orphan;text-align:center;vertical-align:top;" ><span style=3D"mso-spacerun:'yes';font-family:'Times New Roman';mso-fareast-font-family:宋体;
=20color:rgb(0,0,0);font-style:normal;font-size:10.5000pt;
=20mso-font-kerning:0.0000pt;" >Group &#8545;</span><span style=3D"font-family:'Times New Roman';mso-fareast-font-family:宋体;color:rgb(0,0,0);
=20font-style:normal;font-size:10.5000pt;mso-font-kerning:0.0000pt;" ><o:p></o:p></span></p></td><td width=3D111  valign=3Dtop  style=3D"width:55.5500pt;padding:0.5000pt 0.5000pt 0.0000pt 0.5000pt ;border-left:none;
=20mso-border-left-alt:none;border-right:1.0000pt solid windowtext;mso-border-right-alt:1.0000pt solid windowtext;
=20border-top:1.0000pt solid windowtext;mso-border-top-alt:1.0000pt solid windowtext;border-bottom:1.0000pt solid windowtext;
=20mso-border-bottom-alt:1.0000pt solid windowtext;" ><p class=3DMsoNormal  align=3Dcenter  style=3D"mso-pagination:widow-orphan;text-align:center;vertical-align:top;" ><span style=3D"mso-spacerun:'yes';font-family:'Times New Roman';mso-fareast-font-family:宋体;
=20color:rgb(0,0,0);font-style:normal;font-size:10.5000pt;
=20mso-font-kerning:0.0000pt;" >Group &#8546;</span><span style=3D"font-family:'Times New Roman';mso-fareast-font-family:宋体;color:rgb(0,0,0);
=20font-style:normal;font-size:10.5000pt;mso-font-kerning:0.0000pt;" ><o:p></o:p></span></p></td><td width=3D96  valign=3Dcenter  nowrap  style=3D"width:48.0000pt;padding:0.5000pt 0.5000pt 0.0000pt 0.5000pt ;border-left:none;
=20mso-border-left-alt:none;border-right:none;mso-border-right-alt:none;
=20border-top:none;mso-border-top-alt:none;border-bottom:none;
=20mso-border-bottom-alt:none;" ><p class=3DMsoNormal ><span style=3D"font-family:宋体;color:rgb(0,0,0);font-style:normal;
=20font-size:11.0000pt;mso-font-kerning:0.0000pt;" ><o:p>&nbsp;</o:p></span></p></td></tr><tr style=3D"height:14.7500pt;" ><td width=3D297  valign=3Dcenter  nowrap  style=3D"width:148.5500pt;padding:0.5000pt 0.5000pt 0.0000pt 0.5000pt ;border-left:none;
=20mso-border-left-alt:none;border-right:none;mso-border-right-alt:none;
=20border-top:none;mso-border-top-alt:none;border-bottom:none;
=20mso-border-bottom-alt:none;" ><p class=3DMsoNormal ><span style=3D"font-family:宋体;color:rgb(0,0,0);font-style:normal;
=20font-size:11.0000pt;mso-font-kerning:0.0000pt;" ><o:p>&nbsp;</o:p></span></p></td><td width=3D109  valign=3Dtop  style=3D"width:54.9000pt;padding:0.5000pt 0.5000pt 0.0000pt 0.5000pt ;border-left:1.0000pt solid windowtext;
=20mso-border-left-alt:1.0000pt solid windowtext;border-right:1.0000pt solid windowtext;mso-border-right-alt:1.0000pt solid windowtext;
=20border-top:none;mso-border-top-alt:none;border-bottom:1.0000pt solid windowtext;
=20mso-border-bottom-alt:1.0000pt solid windowtext;" ><p class=3DMsoNormal  align=3Dcenter  style=3D"mso-pagination:widow-orphan;text-align:center;vertical-align:top;" ><span style=3D"font-family:'Times New Roman';mso-fareast-font-family:宋体;color:rgb(0,0,0);
=20font-style:normal;font-size:10.5000pt;mso-font-kerning:0.0000pt;" >0</span><span style=3D"font-family:'Times New Roman';mso-fareast-font-family:宋体;color:rgb(0,0,0);
=20font-style:normal;font-size:10.5000pt;mso-font-kerning:0.0000pt;" ><o:p></o:p></span></p></td><td width=3D163  valign=3Dbottom  style=3D"width:81.9500pt;padding:0.5000pt 0.5000pt 0.0000pt 0.5000pt ;border-left:none;
=20mso-border-left-alt:none;border-right:1.0000pt solid windowtext;mso-border-right-alt:1.0000pt solid windowtext;
=20border-top:none;mso-border-top-alt:none;border-bottom:1.0000pt solid windowtext;
=20mso-border-bottom-alt:1.0000pt solid windowtext;" ><p class=3DMsoNormal  align=3Dcenter  style=3D"mso-pagination:widow-orphan;text-align:center;vertical-align:bottom;" ><span style=3D"mso-spacerun:'yes';font-family:'Times New Roman';mso-fareast-font-family:宋体;
=20color:rgb(0,0,0);font-style:normal;font-size:11.0000pt;
=20mso-font-kerning:0.0000pt;" >1.31</span><span style=3D"font-family:'Times New Roman';mso-fareast-font-family:宋体;color:rgb(0,0,0);
=20font-style:normal;font-size:11.0000pt;mso-font-kerning:0.0000pt;" ><o:p></o:p></span></p></td><td width=3D108  valign=3Dbottom  style=3D"width:54.1000pt;padding:0.5000pt 0.5000pt 0.0000pt 0.5000pt ;border-left:none;
=20mso-border-left-alt:none;border-right:1.0000pt solid windowtext;mso-border-right-alt:1.0000pt solid windowtext;
=20border-top:none;mso-border-top-alt:none;border-bottom:1.0000pt solid windowtext;
=20mso-border-bottom-alt:1.0000pt solid windowtext;" ><p class=3DMsoNormal  align=3Dcenter  style=3D"mso-pagination:widow-orphan;text-align:center;vertical-align:bottom;" ><span style=3D"mso-spacerun:'yes';font-family:'Times New Roman';mso-fareast-font-family:宋体;
=20color:rgb(0,0,0);font-style:normal;font-size:11.0000pt;
=20mso-font-kerning:0.0000pt;" >1.35</span><span style=3D"font-family:'Times New Roman';mso-fareast-font-family:宋体;color:rgb(0,0,0);
=20font-style:normal;font-size:11.0000pt;mso-font-kerning:0.0000pt;" ><o:p></o:p></span></p></td><td width=3D114  valign=3Dbottom  style=3D"width:57.2000pt;padding:0.5000pt 0.5000pt 0.0000pt 0.5000pt ;border-left:none;
=20mso-border-left-alt:none;border-right:1.0000pt solid windowtext;mso-border-right-alt:1.0000pt solid windowtext;
=20border-top:none;mso-border-top-alt:none;border-bottom:1.0000pt solid windowtext;
=20mso-border-bottom-alt:1.0000pt solid windowtext;" ><p class=3DMsoNormal  align=3Dcenter  style=3D"mso-pagination:widow-orphan;text-align:center;vertical-align:bottom;" ><span style=3D"mso-spacerun:'yes';font-family:'Times New Roman';mso-fareast-font-family:宋体;
=20color:rgb(0,0,0);font-style:normal;font-size:11.0000pt;
=20mso-font-kerning:0.0000pt;" >1.29</span><span style=3D"font-family:'Times New Roman';mso-fareast-font-family:宋体;color:rgb(0,0,0);
=20font-style:normal;font-size:11.0000pt;mso-font-kerning:0.0000pt;" ><o:p></o:p></span></p></td><td width=3D4  valign=3Dcenter  nowrap  style=3D"width:2.0000pt;padding:0.5000pt 0.5000pt 0.0000pt 0.5000pt ;border-left:none;
=20mso-border-left-alt:none;border-right:none;mso-border-right-alt:none;
=20border-top:none;mso-border-top-alt:none;border-bottom:none;
=20mso-border-bottom-alt:none;" ><p class=3DMsoNormal ><span style=3D"font-family:宋体;color:rgb(0,0,0);font-style:normal;
=20font-size:11.0000pt;mso-font-kerning:0.0000pt;" ><o:p>&nbsp;</o:p></span></p></td><td width=3D338  valign=3Dcenter  nowrap  style=3D"width:169.0000pt;padding:0.5000pt 0.5000pt 0.0000pt 0.5000pt ;border-left:none;
=20mso-border-left-alt:none;border-right:none;mso-border-right-alt:none;
=20border-top:none;mso-border-top-alt:none;border-bottom:none;
=20mso-border-bottom-alt:none;" ><p class=3DMsoNormal ><span style=3D"font-family:宋体;color:rgb(0,0,0);font-style:normal;
=20font-size:11.0000pt;mso-font-kerning:0.0000pt;" ><o:p>&nbsp;</o:p></span></p></td><td width=3D118  valign=3Dtop  style=3D"width:59.3000pt;padding:0.5000pt 0.5000pt 0.0000pt 0.5000pt ;border-left:1.0000pt solid windowtext;
=20mso-border-left-alt:1.0000pt solid windowtext;border-right:1.0000pt solid windowtext;mso-border-right-alt:1.0000pt solid windowtext;
=20border-top:none;mso-border-top-alt:none;border-bottom:1.0000pt solid windowtext;
=20mso-border-bottom-alt:1.0000pt solid windowtext;" ><p class=3DMsoNormal  align=3Dcenter  style=3D"mso-pagination:widow-orphan;text-align:center;vertical-align:top;" ><span style=3D"font-family:'Times New Roman';mso-fareast-font-family:宋体;color:rgb(0,0,0);
=20font-style:normal;font-size:10.5000pt;mso-font-kerning:0.0000pt;" >0</span><span style=3D"font-family:'Times New Roman';mso-fareast-font-family:宋体;color:rgb(0,0,0);
=20font-style:normal;font-size:10.5000pt;mso-font-kerning:0.0000pt;" ><o:p></o:p></span></p></td><td width=3D101  valign=3Dbottom  style=3D"width:50.5000pt;padding:0.5000pt 0.5000pt 0.0000pt 0.5000pt ;border-left:none;
=20mso-border-left-alt:none;border-right:1.0000pt solid windowtext;mso-border-right-alt:1.0000pt solid windowtext;
=20border-top:none;mso-border-top-alt:none;border-bottom:1.0000pt solid windowtext;
=20mso-border-bottom-alt:1.0000pt solid windowtext;" ><p class=3DMsoNormal  align=3Dcenter  style=3D"mso-pagination:widow-orphan;text-align:center;vertical-align:bottom;" ><span style=3D"mso-spacerun:'yes';font-family:'Times New Roman';mso-fareast-font-family:宋体;
=20color:rgb(0,0,0);font-style:normal;font-size:11.0000pt;
=20mso-font-kerning:0.0000pt;" >52.46</span><span style=3D"font-family:'Times New Roman';mso-fareast-font-family:宋体;color:rgb(0,0,0);
=20font-style:normal;font-size:11.0000pt;mso-font-kerning:0.0000pt;" ><o:p></o:p></span></p></td><td width=3D105  valign=3Dbottom  style=3D"width:52.9500pt;padding:0.5000pt 0.5000pt 0.0000pt 0.5000pt ;border-left:none;
=20mso-border-left-alt:none;border-right:1.0000pt solid windowtext;mso-border-right-alt:1.0000pt solid windowtext;
=20border-top:none;mso-border-top-alt:none;border-bottom:1.0000pt solid windowtext;
=20mso-border-bottom-alt:1.0000pt solid windowtext;" ><p class=3DMsoNormal  align=3Dcenter  style=3D"mso-pagination:widow-orphan;text-align:center;vertical-align:bottom;" ><span style=3D"mso-spacerun:'yes';font-family:'Times New Roman';mso-fareast-font-family:宋体;
=20color:rgb(0,0,0);font-style:normal;font-size:11.0000pt;
=20mso-font-kerning:0.0000pt;" >53.1</span><span style=3D"font-family:'Times New Roman';mso-fareast-font-family:宋体;color:rgb(0,0,0);
=20font-style:normal;font-size:11.0000pt;mso-font-kerning:0.0000pt;" ><o:p></o:p></span></p></td><td width=3D111  valign=3Dbottom  style=3D"width:55.5500pt;padding:0.5000pt 0.5000pt 0.0000pt 0.5000pt ;border-left:none;
=20mso-border-left-alt:none;border-right:1.0000pt solid windowtext;mso-border-right-alt:1.0000pt solid windowtext;
=20border-top:none;mso-border-top-alt:none;border-bottom:1.0000pt solid windowtext;
=20mso-border-bottom-alt:1.0000pt solid windowtext;" ><p class=3DMsoNormal  align=3Dcenter  style=3D"mso-pagination:widow-orphan;text-align:center;vertical-align:bottom;" ><span style=3D"mso-spacerun:'yes';font-family:'Times New Roman';mso-fareast-font-family:宋体;
=20color:rgb(0,0,0);font-style:normal;font-size:11.0000pt;
=20mso-font-kerning:0.0000pt;" >52.02</span><span style=3D"font-family:'Times New Roman';mso-fareast-font-family:宋体;color:rgb(0,0,0);
=20font-style:normal;font-size:11.0000pt;mso-font-kerning:0.0000pt;" ><o:p></o:p></span></p></td><td width=3D96  valign=3Dcenter  nowrap  style=3D"width:48.0000pt;padding:0.5000pt 0.5000pt 0.0000pt 0.5000pt ;border-left:none;
=20mso-border-left-alt:none;border-right:none;mso-border-right-alt:none;
=20border-top:none;mso-border-top-alt:none;border-bottom:none;
=20mso-border-bottom-alt:none;" ><p class=3DMsoNormal ><span style=3D"font-family:宋体;color:rgb(0,0,0);font-style:normal;
=20font-size:11.0000pt;mso-font-kerning:0.0000pt;" ><o:p>&nbsp;</o:p></span></p></td></tr><tr style=3D"height:14.7500pt;" ><td width=3D297  valign=3Dcenter  nowrap  style=3D"width:148.5500pt;padding:0.5000pt 0.5000pt 0.0000pt 0.5000pt ;border-left:none;
=20mso-border-left-alt:none;border-right:none;mso-border-right-alt:none;
=20border-top:none;mso-border-top-alt:none;border-bottom:none;
=20mso-border-bottom-alt:none;" ><p class=3DMsoNormal ><span style=3D"font-family:宋体;color:rgb(0,0,0);font-style:normal;
=20font-size:11.0000pt;mso-font-kerning:0.0000pt;" ><o:p>&nbsp;</o:p></span></p></td><td width=3D109  valign=3Dtop  style=3D"width:54.9000pt;padding:0.5000pt 0.5000pt 0.0000pt 0.5000pt ;border-left:1.0000pt solid windowtext;
=20mso-border-left-alt:1.0000pt solid windowtext;border-right:1.0000pt solid windowtext;mso-border-right-alt:1.0000pt solid windowtext;
=20border-top:none;mso-border-top-alt:none;border-bottom:1.0000pt solid windowtext;
=20mso-border-bottom-alt:1.0000pt solid windowtext;" ><p class=3DMsoNormal  align=3Dcenter  style=3D"text-align:center;" ><span style=3D"font-family:'Times New Roman';mso-fareast-font-family:宋体;color:rgb(0,0,0);
=20font-style:normal;font-size:10.5000pt;mso-font-kerning:0.0000pt;" ><o:p>&nbsp;</o:p></span></p></td><td width=3D163  valign=3Dbottom  style=3D"width:81.9500pt;padding:0.5000pt 0.5000pt 0.0000pt 0.5000pt ;border-left:none;
=20mso-border-left-alt:none;border-right:1.0000pt solid windowtext;mso-border-right-alt:1.0000pt solid windowtext;
=20border-top:none;mso-border-top-alt:none;border-bottom:1.0000pt solid windowtext;
=20mso-border-bottom-alt:1.0000pt solid windowtext;" ><p class=3DMsoNormal  align=3Dcenter  style=3D"mso-pagination:widow-orphan;text-align:center;vertical-align:bottom;" ><span style=3D"mso-spacerun:'yes';font-family:'Times New Roman';mso-fareast-font-family:宋体;
=20color:rgb(0,0,0);font-style:normal;font-size:11.0000pt;
=20mso-font-kerning:0.0000pt;" >1.34</span><span style=3D"font-family:'Times New Roman';mso-fareast-font-family:宋体;color:rgb(0,0,0);
=20font-style:normal;font-size:11.0000pt;mso-font-kerning:0.0000pt;" ><o:p></o:p></span></p></td><td width=3D108  valign=3Dbottom  style=3D"width:54.1000pt;padding:0.5000pt 0.5000pt 0.0000pt 0.5000pt ;border-left:none;
=20mso-border-left-alt:none;border-right:1.0000pt solid windowtext;mso-border-right-alt:1.0000pt solid windowtext;
=20border-top:none;mso-border-top-alt:none;border-bottom:1.0000pt solid windowtext;
=20mso-border-bottom-alt:1.0000pt solid windowtext;" ><p class=3DMsoNormal  align=3Dcenter  style=3D"mso-pagination:widow-orphan;text-align:center;vertical-align:bottom;" ><span style=3D"mso-spacerun:'yes';font-family:'Times New Roman';mso-fareast-font-family:宋体;
=20color:rgb(0,0,0);font-style:normal;font-size:11.0000pt;
=20mso-font-kerning:0.0000pt;" >1.24</span><span style=3D"font-family:'Times New Roman';mso-fareast-font-family:宋体;color:rgb(0,0,0);
=20font-style:normal;font-size:11.0000pt;mso-font-kerning:0.0000pt;" ><o:p></o:p></span></p></td><td width=3D114  valign=3Dbottom  style=3D"width:57.2000pt;padding:0.5000pt 0.5000pt 0.0000pt 0.5000pt ;border-left:none;
=20mso-border-left-alt:none;border-right:1.0000pt solid windowtext;mso-border-right-alt:1.0000pt solid windowtext;
=20border-top:none;mso-border-top-alt:none;border-bottom:1.0000pt solid windowtext;
=20mso-border-bottom-alt:1.0000pt solid windowtext;" ><p class=3DMsoNormal  align=3Dcenter  style=3D"mso-pagination:widow-orphan;text-align:center;vertical-align:bottom;" ><span style=3D"mso-spacerun:'yes';font-family:'Times New Roman';mso-fareast-font-family:宋体;
=20color:rgb(0,0,0);font-style:normal;font-size:11.0000pt;
=20mso-font-kerning:0.0000pt;" >1.28</span><span style=3D"font-family:'Times New Roman';mso-fareast-font-family:宋体;color:rgb(0,0,0);
=20font-style:normal;font-size:11.0000pt;mso-font-kerning:0.0000pt;" ><o:p></o:p></span></p></td><td width=3D4  valign=3Dcenter  nowrap  style=3D"width:2.0000pt;padding:0.5000pt 0.5000pt 0.0000pt 0.5000pt ;border-left:none;
=20mso-border-left-alt:none;border-right:none;mso-border-right-alt:none;
=20border-top:none;mso-border-top-alt:none;border-bottom:none;
=20mso-border-bottom-alt:none;" ><p class=3DMsoNormal ><span style=3D"font-family:宋体;color:rgb(0,0,0);font-style:normal;
=20font-size:11.0000pt;mso-font-kerning:0.0000pt;" ><o:p>&nbsp;</o:p></span></p></td><td width=3D338  valign=3Dcenter  nowrap  style=3D"width:169.0000pt;padding:0.5000pt 0.5000pt 0.0000pt 0.5000pt ;border-left:none;
=20mso-border-left-alt:none;border-right:none;mso-border-right-alt:none;
=20border-top:none;mso-border-top-alt:none;border-bottom:none;
=20mso-border-bottom-alt:none;" ><p class=3DMsoNormal ><span style=3D"font-family:宋体;color:rgb(0,0,0);font-style:normal;
=20font-size:11.0000pt;mso-font-kerning:0.0000pt;" ><o:p>&nbsp;</o:p></span></p></td><td width=3D118  valign=3Dtop  style=3D"width:59.3000pt;padding:0.5000pt 0.5000pt 0.0000pt 0.5000pt ;border-left:1.0000pt solid windowtext;
=20mso-border-left-alt:1.0000pt solid windowtext;border-right:1.0000pt solid windowtext;mso-border-right-alt:1.0000pt solid windowtext;
=20border-top:none;mso-border-top-alt:none;border-bottom:1.0000pt solid windowtext;
=20mso-border-bottom-alt:1.0000pt solid windowtext;" ><p class=3DMsoNormal  align=3Dcenter  style=3D"text-align:center;" ><span style=3D"font-family:'Times New Roman';mso-fareast-font-family:宋体;color:rgb(0,0,0);
=20font-style:normal;font-size:10.5000pt;mso-font-kerning:0.0000pt;" ><o:p>&nbsp;</o:p></span></p></td><td width=3D101  valign=3Dbottom  style=3D"width:50.5000pt;padding:0.5000pt 0.5000pt 0.0000pt 0.5000pt ;border-left:none;
=20mso-border-left-alt:none;border-right:1.0000pt solid windowtext;mso-border-right-alt:1.0000pt solid windowtext;
=20border-top:none;mso-border-top-alt:none;border-bottom:1.0000pt solid windowtext;
=20mso-border-bottom-alt:1.0000pt solid windowtext;" ><p class=3DMsoNormal  align=3Dcenter  style=3D"mso-pagination:widow-orphan;text-align:center;vertical-align:bottom;" ><span style=3D"mso-spacerun:'yes';font-family:'Times New Roman';mso-fareast-font-family:宋体;
=20color:rgb(0,0,0);font-style:normal;font-size:11.0000pt;
=20mso-font-kerning:0.0000pt;" >49.44</span><span style=3D"font-family:'Times New Roman';mso-fareast-font-family:宋体;color:rgb(0,0,0);
=20font-style:normal;font-size:11.0000pt;mso-font-kerning:0.0000pt;" ><o:p></o:p></span></p></td><td width=3D105  valign=3Dbottom  style=3D"width:52.9500pt;padding:0.5000pt 0.5000pt 0.0000pt 0.5000pt ;border-left:none;
=20mso-border-left-alt:none;border-right:1.0000pt solid windowtext;mso-border-right-alt:1.0000pt solid windowtext;
=20border-top:none;mso-border-top-alt:none;border-bottom:1.0000pt solid windowtext;
=20mso-border-bottom-alt:1.0000pt solid windowtext;" ><p class=3DMsoNormal  align=3Dcenter  style=3D"mso-pagination:widow-orphan;text-align:center;vertical-align:bottom;" ><span style=3D"mso-spacerun:'yes';font-family:'Times New Roman';mso-fareast-font-family:宋体;
=20color:rgb(0,0,0);font-style:normal;font-size:11.0000pt;
=20mso-font-kerning:0.0000pt;" >50.17</span><span style=3D"font-family:'Times New Roman';mso-fareast-font-family:宋体;color:rgb(0,0,0);
=20font-style:normal;font-size:11.0000pt;mso-font-kerning:0.0000pt;" ><o:p></o:p></span></p></td><td width=3D111  valign=3Dbottom  style=3D"width:55.5500pt;padding:0.5000pt 0.5000pt 0.0000pt 0.5000pt ;border-left:none;
=20mso-border-left-alt:none;border-right:1.0000pt solid windowtext;mso-border-right-alt:1.0000pt solid windowtext;
=20border-top:none;mso-border-top-alt:none;border-bottom:1.0000pt solid windowtext;
=20mso-border-bottom-alt:1.0000pt solid windowtext;" ><p class=3DMsoNormal  align=3Dcenter  style=3D"mso-pagination:widow-orphan;text-align:center;vertical-align:bottom;" ><span style=3D"mso-spacerun:'yes';font-family:'Times New Roman';mso-fareast-font-family:宋体;
=20color:rgb(0,0,0);font-style:normal;font-size:11.0000pt;
=20mso-font-kerning:0.0000pt;" >50.25</span><span style=3D"font-family:'Times New Roman';mso-fareast-font-family:宋体;color:rgb(0,0,0);
=20font-style:normal;font-size:11.0000pt;mso-font-kerning:0.0000pt;" ><o:p></o:p></span></p></td><td width=3D96  valign=3Dcenter  nowrap  style=3D"width:48.0000pt;padding:0.5000pt 0.5000pt 0.0000pt 0.5000pt ;border-left:none;
=20mso-border-left-alt:none;border-right:none;mso-border-right-alt:none;
=20border-top:none;mso-border-top-alt:none;border-bottom:none;
=20mso-border-bottom-alt:none;" ><p class=3DMsoNormal ><span style=3D"font-family:宋体;color:rgb(0,0,0);font-style:normal;
=20font-size:11.0000pt;mso-font-kerning:0.0000pt;" ><o:p>&nbsp;</o:p></span></p></td></tr><tr style=3D"height:14.7500pt;" ><td width=3D297  valign=3Dcenter  nowrap  style=3D"width:148.5500pt;padding:0.5000pt 0.5000pt 0.0000pt 0.5000pt ;border-left:none;
=20mso-border-left-alt:none;border-right:none;mso-border-right-alt:none;
=20border-top:none;mso-border-top-alt:none;border-bottom:none;
=20mso-border-bottom-alt:none;" ><p class=3DMsoNormal ><span style=3D"font-family:宋体;color:rgb(0,0,0);font-style:normal;
=20font-size:11.0000pt;mso-font-kerning:0.0000pt;" ><o:p>&nbsp;</o:p></span></p></td><td width=3D109  valign=3Dtop  style=3D"width:54.9000pt;padding:0.5000pt 0.5000pt 0.0000pt 0.5000pt ;border-left:1.0000pt solid windowtext;
=20mso-border-left-alt:1.0000pt solid windowtext;border-right:1.0000pt solid windowtext;mso-border-right-alt:1.0000pt solid windowtext;
=20border-top:none;mso-border-top-alt:none;border-bottom:1.0000pt solid windowtext;
=20mso-border-bottom-alt:1.0000pt solid windowtext;" ><p class=3DMsoNormal  align=3Dcenter  style=3D"text-align:center;" ><span style=3D"font-family:'Times New Roman';mso-fareast-font-family:宋体;color:rgb(0,0,0);
=20font-style:normal;font-size:10.5000pt;mso-font-kerning:0.0000pt;" ><o:p>&nbsp;</o:p></span></p></td><td width=3D163  valign=3Dbottom  style=3D"width:81.9500pt;padding:0.5000pt 0.5000pt 0.0000pt 0.5000pt ;border-left:none;
=20mso-border-left-alt:none;border-right:1.0000pt solid windowtext;mso-border-right-alt:1.0000pt solid windowtext;
=20border-top:none;mso-border-top-alt:none;border-bottom:1.0000pt solid windowtext;
=20mso-border-bottom-alt:1.0000pt solid windowtext;" ><p class=3DMsoNormal  align=3Dcenter  style=3D"mso-pagination:widow-orphan;text-align:center;vertical-align:bottom;" ><span style=3D"mso-spacerun:'yes';font-family:'Times New Roman';mso-fareast-font-family:宋体;
=20color:rgb(0,0,0);font-style:normal;font-size:11.0000pt;
=20mso-font-kerning:0.0000pt;" >1.21</span><span style=3D"font-family:'Times New Roman';mso-fareast-font-family:宋体;color:rgb(0,0,0);
=20font-style:normal;font-size:11.0000pt;mso-font-kerning:0.0000pt;" ><o:p></o:p></span></p></td><td width=3D108  valign=3Dbottom  style=3D"width:54.1000pt;padding:0.5000pt 0.5000pt 0.0000pt 0.5000pt ;border-left:none;
=20mso-border-left-alt:none;border-right:1.0000pt solid windowtext;mso-border-right-alt:1.0000pt solid windowtext;
=20border-top:none;mso-border-top-alt:none;border-bottom:1.0000pt solid windowtext;
=20mso-border-bottom-alt:1.0000pt solid windowtext;" ><p class=3DMsoNormal  align=3Dcenter  style=3D"mso-pagination:widow-orphan;text-align:center;vertical-align:bottom;" ><span style=3D"mso-spacerun:'yes';font-family:'Times New Roman';mso-fareast-font-family:宋体;
=20color:rgb(0,0,0);font-style:normal;font-size:11.0000pt;
=20mso-font-kerning:0.0000pt;" >1.38</span><span style=3D"font-family:'Times New Roman';mso-fareast-font-family:宋体;color:rgb(0,0,0);
=20font-style:normal;font-size:11.0000pt;mso-font-kerning:0.0000pt;" ><o:p></o:p></span></p></td><td width=3D114  valign=3Dbottom  style=3D"width:57.2000pt;padding:0.5000pt 0.5000pt 0.0000pt 0.5000pt ;border-left:none;
=20mso-border-left-alt:none;border-right:1.0000pt solid windowtext;mso-border-right-alt:1.0000pt solid windowtext;
=20border-top:none;mso-border-top-alt:none;border-bottom:1.0000pt solid windowtext;
=20mso-border-bottom-alt:1.0000pt solid windowtext;" ><p class=3DMsoNormal  align=3Dcenter  style=3D"mso-pagination:widow-orphan;text-align:center;vertical-align:bottom;" ><span style=3D"mso-spacerun:'yes';font-family:'Times New Roman';mso-fareast-font-family:宋体;
=20color:rgb(0,0,0);font-style:normal;font-size:11.0000pt;
=20mso-font-kerning:0.0000pt;" >1.32</span><span style=3D"font-family:'Times New Roman';mso-fareast-font-family:宋体;color:rgb(0,0,0);
=20font-style:normal;font-size:11.0000pt;mso-font-kerning:0.0000pt;" ><o:p></o:p></span></p></td><td width=3D4  valign=3Dcenter  nowrap  style=3D"width:2.0000pt;padding:0.5000pt 0.5000pt 0.0000pt 0.5000pt ;border-left:none;
=20mso-border-left-alt:none;border-right:none;mso-border-right-alt:none;
=20border-top:none;mso-border-top-alt:none;border-bottom:none;
=20mso-border-bottom-alt:none;" ><p class=3DMsoNormal ><span style=3D"font-family:宋体;color:rgb(0,0,0);font-style:normal;
=20font-size:11.0000pt;mso-font-kerning:0.0000pt;" ><o:p>&nbsp;</o:p></span></p></td><td width=3D338  valign=3Dcenter  nowrap  style=3D"width:169.0000pt;padding:0.5000pt 0.5000pt 0.0000pt 0.5000pt ;border-left:none;
=20mso-border-left-alt:none;border-right:none;mso-border-right-alt:none;
=20border-top:none;mso-border-top-alt:none;border-bottom:none;
=20mso-border-bottom-alt:none;" ><p class=3DMsoNormal ><span style=3D"font-family:宋体;color:rgb(0,0,0);font-style:normal;
=20font-size:11.0000pt;mso-font-kerning:0.0000pt;" ><o:p>&nbsp;</o:p></span></p></td><td width=3D118  valign=3Dtop  style=3D"width:59.3000pt;padding:0.5000pt 0.5000pt 0.0000pt 0.5000pt ;border-left:1.0000pt solid windowtext;
=20mso-border-left-alt:1.0000pt solid windowtext;border-right:1.0000pt solid windowtext;mso-border-right-alt:1.0000pt solid windowtext;
=20border-top:none;mso-border-top-alt:none;border-bottom:1.0000pt solid windowtext;
=20mso-border-bottom-alt:1.0000pt solid windowtext;" ><p class=3DMsoNormal  align=3Dcenter  style=3D"text-align:center;" ><span style=3D"font-family:'Times New Roman';mso-fareast-font-family:宋体;color:rgb(0,0,0);
=20font-style:normal;font-size:10.5000pt;mso-font-kerning:0.0000pt;" ><o:p>&nbsp;</o:p></span></p></td><td width=3D101  valign=3Dbottom  style=3D"width:50.5000pt;padding:0.5000pt 0.5000pt 0.0000pt 0.5000pt ;border-left:none;
=20mso-border-left-alt:none;border-right:1.0000pt solid windowtext;mso-border-right-alt:1.0000pt solid windowtext;
=20border-top:none;mso-border-top-alt:none;border-bottom:1.0000pt solid windowtext;
=20mso-border-bottom-alt:1.0000pt solid windowtext;" ><p class=3DMsoNormal  align=3Dcenter  style=3D"mso-pagination:widow-orphan;text-align:center;vertical-align:bottom;" ><span style=3D"mso-spacerun:'yes';font-family:'Times New Roman';mso-fareast-font-family:宋体;
=20color:rgb(0,0,0);font-style:normal;font-size:11.0000pt;
=20mso-font-kerning:0.0000pt;" >51.65</span><span style=3D"font-family:'Times New Roman';mso-fareast-font-family:宋体;color:rgb(0,0,0);
=20font-style:normal;font-size:11.0000pt;mso-font-kerning:0.0000pt;" ><o:p></o:p></span></p></td><td width=3D105  valign=3Dbottom  style=3D"width:52.9500pt;padding:0.5000pt 0.5000pt 0.0000pt 0.5000pt ;border-left:none;
=20mso-border-left-alt:none;border-right:1.0000pt solid windowtext;mso-border-right-alt:1.0000pt solid windowtext;
=20border-top:none;mso-border-top-alt:none;border-bottom:1.0000pt solid windowtext;
=20mso-border-bottom-alt:1.0000pt solid windowtext;" ><p class=3DMsoNormal  align=3Dcenter  style=3D"mso-pagination:widow-orphan;text-align:center;vertical-align:bottom;" ><span style=3D"mso-spacerun:'yes';font-family:'Times New Roman';mso-fareast-font-family:宋体;
=20color:rgb(0,0,0);font-style:normal;font-size:11.0000pt;
=20mso-font-kerning:0.0000pt;" >52.12</span><span style=3D"font-family:'Times New Roman';mso-fareast-font-family:宋体;color:rgb(0,0,0);
=20font-style:normal;font-size:11.0000pt;mso-font-kerning:0.0000pt;" ><o:p></o:p></span></p></td><td width=3D111  valign=3Dbottom  style=3D"width:55.5500pt;padding:0.5000pt 0.5000pt 0.0000pt 0.5000pt ;border-left:none;
=20mso-border-left-alt:none;border-right:1.0000pt solid windowtext;mso-border-right-alt:1.0000pt solid windowtext;
=20border-top:none;mso-border-top-alt:none;border-bottom:1.0000pt solid windowtext;
=20mso-border-bottom-alt:1.0000pt solid windowtext;" ><p class=3DMsoNormal  align=3Dcenter  style=3D"mso-pagination:widow-orphan;text-align:center;vertical-align:bottom;" ><span style=3D"mso-spacerun:'yes';font-family:'Times New Roman';mso-fareast-font-family:宋体;
=20color:rgb(0,0,0);font-style:normal;font-size:11.0000pt;
=20mso-font-kerning:0.0000pt;" >52.17</span><span style=3D"font-family:'Times New Roman';mso-fareast-font-family:宋体;color:rgb(0,0,0);
=20font-style:normal;font-size:11.0000pt;mso-font-kerning:0.0000pt;" ><o:p></o:p></span></p></td><td width=3D96  valign=3Dcenter  nowrap  style=3D"width:48.0000pt;padding:0.5000pt 0.5000pt 0.0000pt 0.5000pt ;border-left:none;
=20mso-border-left-alt:none;border-right:none;mso-border-right-alt:none;
=20border-top:none;mso-border-top-alt:none;border-bottom:none;
=20mso-border-bottom-alt:none;" ><p class=3DMsoNormal ><span style=3D"font-family:宋体;color:rgb(0,0,0);font-style:normal;
=20font-size:11.0000pt;mso-font-kerning:0.0000pt;" ><o:p>&nbsp;</o:p></span></p></td></tr><tr style=3D"height:14.7500pt;" ><td width=3D297  valign=3Dcenter  nowrap  style=3D"width:148.5500pt;padding:0.5000pt 0.5000pt 0.0000pt 0.5000pt ;border-left:none;
=20mso-border-left-alt:none;border-right:none;mso-border-right-alt:none;
=20border-top:none;mso-border-top-alt:none;border-bottom:none;
=20mso-border-bottom-alt:none;" ><p class=3DMsoNormal ><span style=3D"font-family:宋体;color:rgb(0,0,0);font-style:normal;
=20font-size:11.0000pt;mso-font-kerning:0.0000pt;" ><o:p>&nbsp;</o:p></span></p></td><td width=3D109  valign=3Dtop  style=3D"width:54.9000pt;padding:0.5000pt 0.5000pt 0.0000pt 0.5000pt ;border-left:1.0000pt solid windowtext;
=20mso-border-left-alt:1.0000pt solid windowtext;border-right:1.0000pt solid windowtext;mso-border-right-alt:1.0000pt solid windowtext;
=20border-top:none;mso-border-top-alt:none;border-bottom:1.0000pt solid windowtext;
=20mso-border-bottom-alt:1.0000pt solid windowtext;" ><p class=3DMsoNormal  align=3Dcenter  style=3D"text-align:center;" ><span style=3D"font-family:'Times New Roman';mso-fareast-font-family:宋体;color:rgb(0,0,0);
=20font-style:normal;font-size:10.5000pt;mso-font-kerning:0.0000pt;" ><o:p>&nbsp;</o:p></span></p></td><td width=3D163  valign=3Dbottom  style=3D"width:81.9500pt;padding:0.5000pt 0.5000pt 0.0000pt 0.5000pt ;border-left:none;
=20mso-border-left-alt:none;border-right:1.0000pt solid windowtext;mso-border-right-alt:1.0000pt solid windowtext;
=20border-top:none;mso-border-top-alt:none;border-bottom:1.0000pt solid windowtext;
=20mso-border-bottom-alt:1.0000pt solid windowtext;" ><p class=3DMsoNormal  align=3Dcenter  style=3D"mso-pagination:widow-orphan;text-align:center;vertical-align:bottom;" ><span style=3D"mso-spacerun:'yes';font-family:'Times New Roman';mso-fareast-font-family:宋体;
=20color:rgb(0,0,0);font-style:normal;font-size:11.0000pt;
=20mso-font-kerning:0.0000pt;" >1.33</span><span style=3D"font-family:'Times New Roman';mso-fareast-font-family:宋体;color:rgb(0,0,0);
=20font-style:normal;font-size:11.0000pt;mso-font-kerning:0.0000pt;" ><o:p></o:p></span></p></td><td width=3D108  valign=3Dbottom  style=3D"width:54.1000pt;padding:0.5000pt 0.5000pt 0.0000pt 0.5000pt ;border-left:none;
=20mso-border-left-alt:none;border-right:1.0000pt solid windowtext;mso-border-right-alt:1.0000pt solid windowtext;
=20border-top:none;mso-border-top-alt:none;border-bottom:1.0000pt solid windowtext;
=20mso-border-bottom-alt:1.0000pt solid windowtext;" ><p class=3DMsoNormal  align=3Dcenter  style=3D"mso-pagination:widow-orphan;text-align:center;vertical-align:bottom;" ><span style=3D"mso-spacerun:'yes';font-family:'Times New Roman';mso-fareast-font-family:宋体;
=20color:rgb(0,0,0);font-style:normal;font-size:11.0000pt;
=20mso-font-kerning:0.0000pt;" >1.28</span><span style=3D"font-family:'Times New Roman';mso-fareast-font-family:宋体;color:rgb(0,0,0);
=20font-style:normal;font-size:11.0000pt;mso-font-kerning:0.0000pt;" ><o:p></o:p></span></p></td><td width=3D114  valign=3Dbottom  style=3D"width:57.2000pt;padding:0.5000pt 0.5000pt 0.0000pt 0.5000pt ;border-left:none;
=20mso-border-left-alt:none;border-right:1.0000pt solid windowtext;mso-border-right-alt:1.0000pt solid windowtext;
=20border-top:none;mso-border-top-alt:none;border-bottom:1.0000pt solid windowtext;
=20mso-border-bottom-alt:1.0000pt solid windowtext;" ><p class=3DMsoNormal  align=3Dcenter  style=3D"mso-pagination:widow-orphan;text-align:center;vertical-align:bottom;" ><span style=3D"mso-spacerun:'yes';font-family:'Times New Roman';mso-fareast-font-family:宋体;
=20color:rgb(0,0,0);font-style:normal;font-size:11.0000pt;
=20mso-font-kerning:0.0000pt;" >1.34</span><span style=3D"font-family:'Times New Roman';mso-fareast-font-family:宋体;color:rgb(0,0,0);
=20font-style:normal;font-size:11.0000pt;mso-font-kerning:0.0000pt;" ><o:p></o:p></span></p></td><td width=3D4  valign=3Dcenter  nowrap  style=3D"width:2.0000pt;padding:0.5000pt 0.5000pt 0.0000pt 0.5000pt ;border-left:none;
=20mso-border-left-alt:none;border-right:none;mso-border-right-alt:none;
=20border-top:none;mso-border-top-alt:none;border-bottom:none;
=20mso-border-bottom-alt:none;" ><p class=3DMsoNormal ><span style=3D"font-family:宋体;color:rgb(0,0,0);font-style:normal;
=20font-size:11.0000pt;mso-font-kerning:0.0000pt;" ><o:p>&nbsp;</o:p></span></p></td><td width=3D338  valign=3Dcenter  nowrap  style=3D"width:169.0000pt;padding:0.5000pt 0.5000pt 0.0000pt 0.5000pt ;border-left:none;
=20mso-border-left-alt:none;border-right:none;mso-border-right-alt:none;
=20border-top:none;mso-border-top-alt:none;border-bottom:none;
=20mso-border-bottom-alt:none;" ><p class=3DMsoNormal ><span style=3D"font-family:宋体;color:rgb(0,0,0);font-style:normal;
=20font-size:11.0000pt;mso-font-kerning:0.0000pt;" ><o:p>&nbsp;</o:p></span></p></td><td width=3D118  valign=3Dtop  style=3D"width:59.3000pt;padding:0.5000pt 0.5000pt 0.0000pt 0.5000pt ;border-left:1.0000pt solid windowtext;
=20mso-border-left-alt:1.0000pt solid windowtext;border-right:1.0000pt solid windowtext;mso-border-right-alt:1.0000pt solid windowtext;
=20border-top:none;mso-border-top-alt:none;border-bottom:1.0000pt solid windowtext;
=20mso-border-bottom-alt:1.0000pt solid windowtext;" ><p class=3DMsoNormal  align=3Dcenter  style=3D"text-align:center;" ><span style=3D"font-family:'Times New Roman';mso-fareast-font-family:宋体;color:rgb(0,0,0);
=20font-style:normal;font-size:10.5000pt;mso-font-kerning:0.0000pt;" ><o:p>&nbsp;</o:p></span></p></td><td width=3D101  valign=3Dbottom  style=3D"width:50.5000pt;padding:0.5000pt 0.5000pt 0.0000pt 0.5000pt ;border-left:none;
=20mso-border-left-alt:none;border-right:1.0000pt solid windowtext;mso-border-right-alt:1.0000pt solid windowtext;
=20border-top:none;mso-border-top-alt:none;border-bottom:1.0000pt solid windowtext;
=20mso-border-bottom-alt:1.0000pt solid windowtext;" ><p class=3DMsoNormal  align=3Dcenter  style=3D"mso-pagination:widow-orphan;text-align:center;vertical-align:bottom;" ><span style=3D"mso-spacerun:'yes';font-family:'Times New Roman';mso-fareast-font-family:宋体;
=20color:rgb(0,0,0);font-style:normal;font-size:11.0000pt;
=20mso-font-kerning:0.0000pt;" >52.58</span><span style=3D"font-family:'Times New Roman';mso-fareast-font-family:宋体;color:rgb(0,0,0);
=20font-style:normal;font-size:11.0000pt;mso-font-kerning:0.0000pt;" ><o:p></o:p></span></p></td><td width=3D105  valign=3Dbottom  style=3D"width:52.9500pt;padding:0.5000pt 0.5000pt 0.0000pt 0.5000pt ;border-left:none;
=20mso-border-left-alt:none;border-right:1.0000pt solid windowtext;mso-border-right-alt:1.0000pt solid windowtext;
=20border-top:none;mso-border-top-alt:none;border-bottom:1.0000pt solid windowtext;
=20mso-border-bottom-alt:1.0000pt solid windowtext;" ><p class=3DMsoNormal  align=3Dcenter  style=3D"mso-pagination:widow-orphan;text-align:center;vertical-align:bottom;" ><span style=3D"mso-spacerun:'yes';font-family:'Times New Roman';mso-fareast-font-family:宋体;
=20color:rgb(0,0,0);font-style:normal;font-size:11.0000pt;
=20mso-font-kerning:0.0000pt;" >51.11</span><span style=3D"font-family:'Times New Roman';mso-fareast-font-family:宋体;color:rgb(0,0,0);
=20font-style:normal;font-size:11.0000pt;mso-font-kerning:0.0000pt;" ><o:p></o:p></span></p></td><td width=3D111  valign=3Dbottom  style=3D"width:55.5500pt;padding:0.5000pt 0.5000pt 0.0000pt 0.5000pt ;border-left:none;
=20mso-border-left-alt:none;border-right:1.0000pt solid windowtext;mso-border-right-alt:1.0000pt solid windowtext;
=20border-top:none;mso-border-top-alt:none;border-bottom:1.0000pt solid windowtext;
=20mso-border-bottom-alt:1.0000pt solid windowtext;" ><p class=3DMsoNormal  align=3Dcenter  style=3D"mso-pagination:widow-orphan;text-align:center;vertical-align:bottom;" ><span style=3D"mso-spacerun:'yes';font-family:'Times New Roman';mso-fareast-font-family:宋体;
=20color:rgb(0,0,0);font-style:normal;font-size:11.0000pt;
=20mso-font-kerning:0.0000pt;" >52.01</span><span style=3D"font-family:'Times New Roman';mso-fareast-font-family:宋体;color:rgb(0,0,0);
=20font-style:normal;font-size:11.0000pt;mso-font-kerning:0.0000pt;" ><o:p></o:p></span></p></td><td width=3D96  valign=3Dcenter  nowrap  style=3D"width:48.0000pt;padding:0.5000pt 0.5000pt 0.0000pt 0.5000pt ;border-left:none;
=20mso-border-left-alt:none;border-right:none;mso-border-right-alt:none;
=20border-top:none;mso-border-top-alt:none;border-bottom:none;
=20mso-border-bottom-alt:none;" ><p class=3DMsoNormal ><span style=3D"font-family:宋体;color:rgb(0,0,0);font-style:normal;
=20font-size:11.0000pt;mso-font-kerning:0.0000pt;" ><o:p>&nbsp;</o:p></span></p></td></tr><tr style=3D"height:14.7500pt;" ><td width=3D297  valign=3Dcenter  nowrap  style=3D"width:148.5500pt;padding:0.5000pt 0.5000pt 0.0000pt 0.5000pt ;border-left:none;
=20mso-border-left-alt:none;border-right:none;mso-border-right-alt:none;
=20border-top:none;mso-border-top-alt:none;border-bottom:none;
=20mso-border-bottom-alt:none;" ><p class=3DMsoNormal ><span style=3D"font-family:宋体;color:rgb(0,0,0);font-style:normal;
=20font-size:11.0000pt;mso-font-kerning:0.0000pt;" ><o:p>&nbsp;</o:p></span></p></td><td width=3D109  valign=3Dtop  style=3D"width:54.9000pt;padding:0.5000pt 0.5000pt 0.0000pt 0.5000pt ;border-left:1.0000pt solid windowtext;
=20mso-border-left-alt:1.0000pt solid windowtext;border-right:1.0000pt solid windowtext;mso-border-right-alt:1.0000pt solid windowtext;
=20border-top:none;mso-border-top-alt:none;border-bottom:1.0000pt solid windowtext;
=20mso-border-bottom-alt:1.0000pt solid windowtext;" ><p class=3DMsoNormal  align=3Dcenter  style=3D"mso-pagination:widow-orphan;text-align:center;vertical-align:top;" ><span style=3D"mso-spacerun:'yes';font-family:'Times New Roman';mso-fareast-font-family:宋体;
=20color:rgb(0,0,0);font-style:normal;font-size:11.0000pt;
=20mso-font-kerning:0.0000pt;" >20</span><span style=3D"font-family:'Times New Roman';mso-fareast-font-family:宋体;color:rgb(0,0,0);
=20font-style:normal;font-size:11.0000pt;mso-font-kerning:0.0000pt;" ><o:p></o:p></span></p></td><td width=3D163  valign=3Dbottom  style=3D"width:81.9500pt;padding:0.5000pt 0.5000pt 0.0000pt 0.5000pt ;border-left:none;
=20mso-border-left-alt:none;border-right:1.0000pt solid windowtext;mso-border-right-alt:1.0000pt solid windowtext;
=20border-top:none;mso-border-top-alt:none;border-bottom:1.0000pt solid windowtext;
=20mso-border-bottom-alt:1.0000pt solid windowtext;" ><p class=3DMsoNormal  align=3Dcenter  style=3D"mso-pagination:widow-orphan;text-align:center;vertical-align:bottom;" ><span style=3D"mso-spacerun:'yes';font-family:'Times New Roman';mso-fareast-font-family:宋体;
=20color:rgb(0,0,0);font-style:normal;font-size:11.0000pt;
=20mso-font-kerning:0.0000pt;" >1.31</span><span style=3D"font-family:'Times New Roman';mso-fareast-font-family:宋体;color:rgb(0,0,0);
=20font-style:normal;font-size:11.0000pt;mso-font-kerning:0.0000pt;" ><o:p></o:p></span></p></td><td width=3D108  valign=3Dbottom  style=3D"width:54.1000pt;padding:0.5000pt 0.5000pt 0.0000pt 0.5000pt ;border-left:none;
=20mso-border-left-alt:none;border-right:1.0000pt solid windowtext;mso-border-right-alt:1.0000pt solid windowtext;
=20border-top:none;mso-border-top-alt:none;border-bottom:1.0000pt solid windowtext;
=20mso-border-bottom-alt:1.0000pt solid windowtext;" ><p class=3DMsoNormal  align=3Dcenter  style=3D"mso-pagination:widow-orphan;text-align:center;vertical-align:bottom;" ><span style=3D"mso-spacerun:'yes';font-family:'Times New Roman';mso-fareast-font-family:宋体;
=20color:rgb(0,0,0);font-style:normal;font-size:11.0000pt;
=20mso-font-kerning:0.0000pt;" >1.38</span><span style=3D"font-family:'Times New Roman';mso-fareast-font-family:宋体;color:rgb(0,0,0);
=20font-style:normal;font-size:11.0000pt;mso-font-kerning:0.0000pt;" ><o:p></o:p></span></p></td><td width=3D114  valign=3Dbottom  style=3D"width:57.2000pt;padding:0.5000pt 0.5000pt 0.0000pt 0.5000pt ;border-left:none;
=20mso-border-left-alt:none;border-right:1.0000pt solid windowtext;mso-border-right-alt:1.0000pt solid windowtext;
=20border-top:none;mso-border-top-alt:none;border-bottom:1.0000pt solid windowtext;
=20mso-border-bottom-alt:1.0000pt solid windowtext;" ><p class=3DMsoNormal  align=3Dcenter  style=3D"mso-pagination:widow-orphan;text-align:center;vertical-align:bottom;" ><span style=3D"mso-spacerun:'yes';font-family:'Times New Roman';mso-fareast-font-family:宋体;
=20color:rgb(0,0,0);font-style:normal;font-size:11.0000pt;
=20mso-font-kerning:0.0000pt;" >1.27</span><span style=3D"font-family:'Times New Roman';mso-fareast-font-family:宋体;color:rgb(0,0,0);
=20font-style:normal;font-size:11.0000pt;mso-font-kerning:0.0000pt;" ><o:p></o:p></span></p></td><td width=3D4  valign=3Dcenter  nowrap  style=3D"width:2.0000pt;padding:0.5000pt 0.5000pt 0.0000pt 0.5000pt ;border-left:none;
=20mso-border-left-alt:none;border-right:none;mso-border-right-alt:none;
=20border-top:none;mso-border-top-alt:none;border-bottom:none;
=20mso-border-bottom-alt:none;" ><p class=3DMsoNormal ><span style=3D"font-family:宋体;color:rgb(0,0,0);font-style:normal;
=20font-size:11.0000pt;mso-font-kerning:0.0000pt;" ><o:p>&nbsp;</o:p></span></p></td><td width=3D338  valign=3Dcenter  nowrap  style=3D"width:169.0000pt;padding:0.5000pt 0.5000pt 0.0000pt 0.5000pt ;border-left:none;
=20mso-border-left-alt:none;border-right:none;mso-border-right-alt:none;
=20border-top:none;mso-border-top-alt:none;border-bottom:none;
=20mso-border-bottom-alt:none;" ><p class=3DMsoNormal ><span style=3D"font-family:宋体;color:rgb(0,0,0);font-style:normal;
=20font-size:11.0000pt;mso-font-kerning:0.0000pt;" ><o:p>&nbsp;</o:p></span></p></td><td width=3D118  valign=3Dtop  style=3D"width:59.3000pt;padding:0.5000pt 0.5000pt 0.0000pt 0.5000pt ;border-left:1.0000pt solid windowtext;
=20mso-border-left-alt:1.0000pt solid windowtext;border-right:1.0000pt solid windowtext;mso-border-right-alt:1.0000pt solid windowtext;
=20border-top:none;mso-border-top-alt:none;border-bottom:1.0000pt solid windowtext;
=20mso-border-bottom-alt:1.0000pt solid windowtext;" ><p class=3DMsoNormal  align=3Dcenter  style=3D"mso-pagination:widow-orphan;text-align:center;vertical-align:top;" ><span style=3D"mso-spacerun:'yes';font-family:'Times New Roman';mso-fareast-font-family:宋体;
=20color:rgb(0,0,0);font-style:normal;font-size:10.5000pt;
=20mso-font-kerning:0.0000pt;" >20</span><span style=3D"font-family:'Times New Roman';mso-fareast-font-family:宋体;color:rgb(0,0,0);
=20font-style:normal;font-size:10.5000pt;mso-font-kerning:0.0000pt;" ><o:p></o:p></span></p></td><td width=3D101  valign=3Dbottom  style=3D"width:50.5000pt;padding:0.5000pt 0.5000pt 0.0000pt 0.5000pt ;border-left:none;
=20mso-border-left-alt:none;border-right:1.0000pt solid windowtext;mso-border-right-alt:1.0000pt solid windowtext;
=20border-top:none;mso-border-top-alt:none;border-bottom:1.0000pt solid windowtext;
=20mso-border-bottom-alt:1.0000pt solid windowtext;" ><p class=3DMsoNormal  align=3Dcenter  style=3D"mso-pagination:widow-orphan;text-align:center;vertical-align:bottom;" ><span style=3D"mso-spacerun:'yes';font-family:'Times New Roman';mso-fareast-font-family:宋体;
=20color:rgb(0,0,0);font-style:normal;font-size:11.0000pt;
=20mso-font-kerning:0.0000pt;" >48.42</span><span style=3D"font-family:'Times New Roman';mso-fareast-font-family:宋体;color:rgb(0,0,0);
=20font-style:normal;font-size:11.0000pt;mso-font-kerning:0.0000pt;" ><o:p></o:p></span></p></td><td width=3D105  valign=3Dbottom  style=3D"width:52.9500pt;padding:0.5000pt 0.5000pt 0.0000pt 0.5000pt ;border-left:none;
=20mso-border-left-alt:none;border-right:1.0000pt solid windowtext;mso-border-right-alt:1.0000pt solid windowtext;
=20border-top:none;mso-border-top-alt:none;border-bottom:1.0000pt solid windowtext;
=20mso-border-bottom-alt:1.0000pt solid windowtext;" ><p class=3DMsoNormal  align=3Dcenter  style=3D"mso-pagination:widow-orphan;text-align:center;vertical-align:bottom;" ><span style=3D"mso-spacerun:'yes';font-family:'Times New Roman';mso-fareast-font-family:宋体;
=20color:rgb(0,0,0);font-style:normal;font-size:11.0000pt;
=20mso-font-kerning:0.0000pt;" >65.3</span><span style=3D"font-family:'Times New Roman';mso-fareast-font-family:宋体;color:rgb(0,0,0);
=20font-style:normal;font-size:11.0000pt;mso-font-kerning:0.0000pt;" ><o:p></o:p></span></p></td><td width=3D111  valign=3Dbottom  style=3D"width:55.5500pt;padding:0.5000pt 0.5000pt 0.0000pt 0.5000pt ;border-left:none;
=20mso-border-left-alt:none;border-right:1.0000pt solid windowtext;mso-border-right-alt:1.0000pt solid windowtext;
=20border-top:none;mso-border-top-alt:none;border-bottom:1.0000pt solid windowtext;
=20mso-border-bottom-alt:1.0000pt solid windowtext;" ><p class=3DMsoNormal  align=3Dcenter  style=3D"mso-pagination:widow-orphan;text-align:center;vertical-align:bottom;" ><span style=3D"mso-spacerun:'yes';font-family:'Times New Roman';mso-fareast-font-family:宋体;
=20color:rgb(0,0,0);font-style:normal;font-size:11.0000pt;
=20mso-font-kerning:0.0000pt;" >58.12</span><span style=3D"font-family:'Times New Roman';mso-fareast-font-family:宋体;color:rgb(0,0,0);
=20font-style:normal;font-size:11.0000pt;mso-font-kerning:0.0000pt;" ><o:p></o:p></span></p></td><td width=3D96  valign=3Dcenter  nowrap  style=3D"width:48.0000pt;padding:0.5000pt 0.5000pt 0.0000pt 0.5000pt ;border-left:none;
=20mso-border-left-alt:none;border-right:none;mso-border-right-alt:none;
=20border-top:none;mso-border-top-alt:none;border-bottom:none;
=20mso-border-bottom-alt:none;" ><p class=3DMsoNormal ><span style=3D"font-family:宋体;color:rgb(0,0,0);font-style:normal;
=20font-size:11.0000pt;mso-font-kerning:0.0000pt;" ><o:p>&nbsp;</o:p></span></p></td></tr><tr style=3D"height:14.7500pt;" ><td width=3D297  valign=3Dcenter  nowrap  style=3D"width:148.5500pt;padding:0.5000pt 0.5000pt 0.0000pt 0.5000pt ;border-left:none;
=20mso-border-left-alt:none;border-right:none;mso-border-right-alt:none;
=20border-top:none;mso-border-top-alt:none;border-bottom:none;
=20mso-border-bottom-alt:none;" ><p class=3DMsoNormal ><span style=3D"font-family:宋体;color:rgb(0,0,0);font-style:normal;
=20font-size:11.0000pt;mso-font-kerning:0.0000pt;" ><o:p>&nbsp;</o:p></span></p></td><td width=3D109  valign=3Dtop  style=3D"width:54.9000pt;padding:0.5000pt 0.5000pt 0.0000pt 0.5000pt ;border-left:1.0000pt solid windowtext;
=20mso-border-left-alt:1.0000pt solid windowtext;border-right:1.0000pt solid windowtext;mso-border-right-alt:1.0000pt solid windowtext;
=20border-top:none;mso-border-top-alt:none;border-bottom:1.0000pt solid windowtext;
=20mso-border-bottom-alt:1.0000pt solid windowtext;" ><p class=3DMsoNormal  align=3Dcenter  style=3D"text-align:center;" ><span style=3D"font-family:'Times New Roman';mso-fareast-font-family:宋体;color:rgb(0,0,0);
=20font-style:normal;font-size:11.0000pt;mso-font-kerning:0.0000pt;" ><o:p>&nbsp;</o:p></span></p></td><td width=3D163  valign=3Dbottom  style=3D"width:81.9500pt;padding:0.5000pt 0.5000pt 0.0000pt 0.5000pt ;border-left:none;
=20mso-border-left-alt:none;border-right:1.0000pt solid windowtext;mso-border-right-alt:1.0000pt solid windowtext;
=20border-top:none;mso-border-top-alt:none;border-bottom:1.0000pt solid windowtext;
=20mso-border-bottom-alt:1.0000pt solid windowtext;" ><p class=3DMsoNormal  align=3Dcenter  style=3D"mso-pagination:widow-orphan;text-align:center;vertical-align:bottom;" ><span style=3D"mso-spacerun:'yes';font-family:'Times New Roman';mso-fareast-font-family:宋体;
=20color:rgb(0,0,0);font-style:normal;font-size:11.0000pt;
=20mso-font-kerning:0.0000pt;" >1.34</span><span style=3D"font-family:'Times New Roman';mso-fareast-font-family:宋体;color:rgb(0,0,0);
=20font-style:normal;font-size:11.0000pt;mso-font-kerning:0.0000pt;" ><o:p></o:p></span></p></td><td width=3D108  valign=3Dbottom  style=3D"width:54.1000pt;padding:0.5000pt 0.5000pt 0.0000pt 0.5000pt ;border-left:none;
=20mso-border-left-alt:none;border-right:1.0000pt solid windowtext;mso-border-right-alt:1.0000pt solid windowtext;
=20border-top:none;mso-border-top-alt:none;border-bottom:1.0000pt solid windowtext;
=20mso-border-bottom-alt:1.0000pt solid windowtext;" ><p class=3DMsoNormal  align=3Dcenter  style=3D"mso-pagination:widow-orphan;text-align:center;vertical-align:bottom;" ><span style=3D"mso-spacerun:'yes';font-family:'Times New Roman';mso-fareast-font-family:宋体;
=20color:rgb(0,0,0);font-style:normal;font-size:11.0000pt;
=20mso-font-kerning:0.0000pt;" >1.47</span><span style=3D"font-family:'Times New Roman';mso-fareast-font-family:宋体;color:rgb(0,0,0);
=20font-style:normal;font-size:11.0000pt;mso-font-kerning:0.0000pt;" ><o:p></o:p></span></p></td><td width=3D114  valign=3Dbottom  style=3D"width:57.2000pt;padding:0.5000pt 0.5000pt 0.0000pt 0.5000pt ;border-left:none;
=20mso-border-left-alt:none;border-right:1.0000pt solid windowtext;mso-border-right-alt:1.0000pt solid windowtext;
=20border-top:none;mso-border-top-alt:none;border-bottom:1.0000pt solid windowtext;
=20mso-border-bottom-alt:1.0000pt solid windowtext;" ><p class=3DMsoNormal  align=3Dcenter  style=3D"mso-pagination:widow-orphan;text-align:center;vertical-align:bottom;" ><span style=3D"mso-spacerun:'yes';font-family:'Times New Roman';mso-fareast-font-family:宋体;
=20color:rgb(0,0,0);font-style:normal;font-size:11.0000pt;
=20mso-font-kerning:0.0000pt;" >1.48</span><span style=3D"font-family:'Times New Roman';mso-fareast-font-family:宋体;color:rgb(0,0,0);
=20font-style:normal;font-size:11.0000pt;mso-font-kerning:0.0000pt;" ><o:p></o:p></span></p></td><td width=3D4  valign=3Dcenter  nowrap  style=3D"width:2.0000pt;padding:0.5000pt 0.5000pt 0.0000pt 0.5000pt ;border-left:none;
=20mso-border-left-alt:none;border-right:none;mso-border-right-alt:none;
=20border-top:none;mso-border-top-alt:none;border-bottom:none;
=20mso-border-bottom-alt:none;" ><p class=3DMsoNormal ><span style=3D"font-family:宋体;color:rgb(0,0,0);font-style:normal;
=20font-size:11.0000pt;mso-font-kerning:0.0000pt;" ><o:p>&nbsp;</o:p></span></p></td><td width=3D338  valign=3Dcenter  nowrap  style=3D"width:169.0000pt;padding:0.5000pt 0.5000pt 0.0000pt 0.5000pt ;border-left:none;
=20mso-border-left-alt:none;border-right:none;mso-border-right-alt:none;
=20border-top:none;mso-border-top-alt:none;border-bottom:none;
=20mso-border-bottom-alt:none;" ><p class=3DMsoNormal ><span style=3D"font-family:宋体;color:rgb(0,0,0);font-style:normal;
=20font-size:11.0000pt;mso-font-kerning:0.0000pt;" ><o:p>&nbsp;</o:p></span></p></td><td width=3D118  valign=3Dtop  style=3D"width:59.3000pt;padding:0.5000pt 0.5000pt 0.0000pt 0.5000pt ;border-left:1.0000pt solid windowtext;
=20mso-border-left-alt:1.0000pt solid windowtext;border-right:1.0000pt solid windowtext;mso-border-right-alt:1.0000pt solid windowtext;
=20border-top:none;mso-border-top-alt:none;border-bottom:1.0000pt solid windowtext;
=20mso-border-bottom-alt:1.0000pt solid windowtext;" ><p class=3DMsoNormal  align=3Dcenter  style=3D"text-align:center;" ><span style=3D"font-family:'Times New Roman';mso-fareast-font-family:宋体;color:rgb(0,0,0);
=20font-style:normal;font-size:10.5000pt;mso-font-kerning:0.0000pt;" ><o:p>&nbsp;</o:p></span></p></td><td width=3D101  valign=3Dbottom  style=3D"width:50.5000pt;padding:0.5000pt 0.5000pt 0.0000pt 0.5000pt ;border-left:none;
=20mso-border-left-alt:none;border-right:1.0000pt solid windowtext;mso-border-right-alt:1.0000pt solid windowtext;
=20border-top:none;mso-border-top-alt:none;border-bottom:1.0000pt solid windowtext;
=20mso-border-bottom-alt:1.0000pt solid windowtext;" ><p class=3DMsoNormal  align=3Dcenter  style=3D"mso-pagination:widow-orphan;text-align:center;vertical-align:bottom;" ><span style=3D"mso-spacerun:'yes';font-family:'Times New Roman';mso-fareast-font-family:宋体;
=20color:rgb(0,0,0);font-style:normal;font-size:11.0000pt;
=20mso-font-kerning:0.0000pt;" >44.91</span><span style=3D"font-family:'Times New Roman';mso-fareast-font-family:宋体;color:rgb(0,0,0);
=20font-style:normal;font-size:11.0000pt;mso-font-kerning:0.0000pt;" ><o:p></o:p></span></p></td><td width=3D105  valign=3Dbottom  style=3D"width:52.9500pt;padding:0.5000pt 0.5000pt 0.0000pt 0.5000pt ;border-left:none;
=20mso-border-left-alt:none;border-right:1.0000pt solid windowtext;mso-border-right-alt:1.0000pt solid windowtext;
=20border-top:none;mso-border-top-alt:none;border-bottom:1.0000pt solid windowtext;
=20mso-border-bottom-alt:1.0000pt solid windowtext;" ><p class=3DMsoNormal  align=3Dcenter  style=3D"mso-pagination:widow-orphan;text-align:center;vertical-align:bottom;" ><span style=3D"mso-spacerun:'yes';font-family:'Times New Roman';mso-fareast-font-family:宋体;
=20color:rgb(0,0,0);font-style:normal;font-size:11.0000pt;
=20mso-font-kerning:0.0000pt;" >65.18</span><span style=3D"font-family:'Times New Roman';mso-fareast-font-family:宋体;color:rgb(0,0,0);
=20font-style:normal;font-size:11.0000pt;mso-font-kerning:0.0000pt;" ><o:p></o:p></span></p></td><td width=3D111  valign=3Dbottom  style=3D"width:55.5500pt;padding:0.5000pt 0.5000pt 0.0000pt 0.5000pt ;border-left:none;
=20mso-border-left-alt:none;border-right:1.0000pt solid windowtext;mso-border-right-alt:1.0000pt solid windowtext;
=20border-top:none;mso-border-top-alt:none;border-bottom:1.0000pt solid windowtext;
=20mso-border-bottom-alt:1.0000pt solid windowtext;" ><p class=3DMsoNormal  align=3Dcenter  style=3D"mso-pagination:widow-orphan;text-align:center;vertical-align:bottom;" ><span style=3D"mso-spacerun:'yes';font-family:'Times New Roman';mso-fareast-font-family:宋体;
=20color:rgb(0,0,0);font-style:normal;font-size:11.0000pt;
=20mso-font-kerning:0.0000pt;" >63.17</span><span style=3D"font-family:'Times New Roman';mso-fareast-font-family:宋体;color:rgb(0,0,0);
=20font-style:normal;font-size:11.0000pt;mso-font-kerning:0.0000pt;" ><o:p></o:p></span></p></td><td width=3D96  valign=3Dcenter  nowrap  style=3D"width:48.0000pt;padding:0.5000pt 0.5000pt 0.0000pt 0.5000pt ;border-left:none;
=20mso-border-left-alt:none;border-right:none;mso-border-right-alt:none;
=20border-top:none;mso-border-top-alt:none;border-bottom:none;
=20mso-border-bottom-alt:none;" ><p class=3DMsoNormal ><span style=3D"font-family:宋体;color:rgb(0,0,0);font-style:normal;
=20font-size:11.0000pt;mso-font-kerning:0.0000pt;" ><o:p>&nbsp;</o:p></span></p></td></tr><tr style=3D"height:14.7500pt;" ><td width=3D297  valign=3Dcenter  nowrap  style=3D"width:148.5500pt;padding:0.5000pt 0.5000pt 0.0000pt 0.5000pt ;border-left:none;
=20mso-border-left-alt:none;border-right:none;mso-border-right-alt:none;
=20border-top:none;mso-border-top-alt:none;border-bottom:none;
=20mso-border-bottom-alt:none;" ><p class=3DMsoNormal ><span style=3D"font-family:宋体;color:rgb(0,0,0);font-style:normal;
=20font-size:11.0000pt;mso-font-kerning:0.0000pt;" ><o:p>&nbsp;</o:p></span></p></td><td width=3D109  valign=3Dtop  style=3D"width:54.9000pt;padding:0.5000pt 0.5000pt 0.0000pt 0.5000pt ;border-left:1.0000pt solid windowtext;
=20mso-border-left-alt:1.0000pt solid windowtext;border-right:1.0000pt solid windowtext;mso-border-right-alt:1.0000pt solid windowtext;
=20border-top:none;mso-border-top-alt:none;border-bottom:1.0000pt solid windowtext;
=20mso-border-bottom-alt:1.0000pt solid windowtext;" ><p class=3DMsoNormal  align=3Dcenter  style=3D"text-align:center;" ><span style=3D"font-family:'Times New Roman';mso-fareast-font-family:宋体;color:rgb(0,0,0);
=20font-style:normal;font-size:11.0000pt;mso-font-kerning:0.0000pt;" ><o:p>&nbsp;</o:p></span></p></td><td width=3D163  valign=3Dbottom  style=3D"width:81.9500pt;padding:0.5000pt 0.5000pt 0.0000pt 0.5000pt ;border-left:none;
=20mso-border-left-alt:none;border-right:1.0000pt solid windowtext;mso-border-right-alt:1.0000pt solid windowtext;
=20border-top:none;mso-border-top-alt:none;border-bottom:1.0000pt solid windowtext;
=20mso-border-bottom-alt:1.0000pt solid windowtext;" ><p class=3DMsoNormal  align=3Dcenter  style=3D"mso-pagination:widow-orphan;text-align:center;vertical-align:bottom;" ><span style=3D"mso-spacerun:'yes';font-family:'Times New Roman';mso-fareast-font-family:宋体;
=20color:rgb(0,0,0);font-style:normal;font-size:11.0000pt;
=20mso-font-kerning:0.0000pt;" >1.33</span><span style=3D"font-family:'Times New Roman';mso-fareast-font-family:宋体;color:rgb(0,0,0);
=20font-style:normal;font-size:11.0000pt;mso-font-kerning:0.0000pt;" ><o:p></o:p></span></p></td><td width=3D108  valign=3Dbottom  style=3D"width:54.1000pt;padding:0.5000pt 0.5000pt 0.0000pt 0.5000pt ;border-left:none;
=20mso-border-left-alt:none;border-right:1.0000pt solid windowtext;mso-border-right-alt:1.0000pt solid windowtext;
=20border-top:none;mso-border-top-alt:none;border-bottom:1.0000pt solid windowtext;
=20mso-border-bottom-alt:1.0000pt solid windowtext;" ><p class=3DMsoNormal  align=3Dcenter  style=3D"mso-pagination:widow-orphan;text-align:center;vertical-align:bottom;" ><span style=3D"mso-spacerun:'yes';font-family:'Times New Roman';mso-fareast-font-family:宋体;
=20color:rgb(0,0,0);font-style:normal;font-size:11.0000pt;
=20mso-font-kerning:0.0000pt;" >1.35</span><span style=3D"font-family:'Times New Roman';mso-fareast-font-family:宋体;color:rgb(0,0,0);
=20font-style:normal;font-size:11.0000pt;mso-font-kerning:0.0000pt;" ><o:p></o:p></span></p></td><td width=3D114  valign=3Dbottom  style=3D"width:57.2000pt;padding:0.5000pt 0.5000pt 0.0000pt 0.5000pt ;border-left:none;
=20mso-border-left-alt:none;border-right:1.0000pt solid windowtext;mso-border-right-alt:1.0000pt solid windowtext;
=20border-top:none;mso-border-top-alt:none;border-bottom:1.0000pt solid windowtext;
=20mso-border-bottom-alt:1.0000pt solid windowtext;" ><p class=3DMsoNormal  align=3Dcenter  style=3D"mso-pagination:widow-orphan;text-align:center;vertical-align:bottom;" ><span style=3D"mso-spacerun:'yes';font-family:'Times New Roman';mso-fareast-font-family:宋体;
=20color:rgb(0,0,0);font-style:normal;font-size:11.0000pt;
=20mso-font-kerning:0.0000pt;" >1.34</span><span style=3D"font-family:'Times New Roman';mso-fareast-font-family:宋体;color:rgb(0,0,0);
=20font-style:normal;font-size:11.0000pt;mso-font-kerning:0.0000pt;" ><o:p></o:p></span></p></td><td width=3D4  valign=3Dcenter  nowrap  style=3D"width:2.0000pt;padding:0.5000pt 0.5000pt 0.0000pt 0.5000pt ;border-left:none;
=20mso-border-left-alt:none;border-right:none;mso-border-right-alt:none;
=20border-top:none;mso-border-top-alt:none;border-bottom:none;
=20mso-border-bottom-alt:none;" ><p class=3DMsoNormal ><span style=3D"font-family:宋体;color:rgb(0,0,0);font-style:normal;
=20font-size:11.0000pt;mso-font-kerning:0.0000pt;" ><o:p>&nbsp;</o:p></span></p></td><td width=3D338  valign=3Dcenter  nowrap  style=3D"width:169.0000pt;padding:0.5000pt 0.5000pt 0.0000pt 0.5000pt ;border-left:none;
=20mso-border-left-alt:none;border-right:none;mso-border-right-alt:none;
=20border-top:none;mso-border-top-alt:none;border-bottom:none;
=20mso-border-bottom-alt:none;" ><p class=3DMsoNormal ><span style=3D"font-family:宋体;color:rgb(0,0,0);font-style:normal;
=20font-size:11.0000pt;mso-font-kerning:0.0000pt;" ><o:p>&nbsp;</o:p></span></p></td><td width=3D118  valign=3Dtop  style=3D"width:59.3000pt;padding:0.5000pt 0.5000pt 0.0000pt 0.5000pt ;border-left:1.0000pt solid windowtext;
=20mso-border-left-alt:1.0000pt solid windowtext;border-right:1.0000pt solid windowtext;mso-border-right-alt:1.0000pt solid windowtext;
=20border-top:none;mso-border-top-alt:none;border-bottom:1.0000pt solid windowtext;
=20mso-border-bottom-alt:1.0000pt solid windowtext;" ><p class=3DMsoNormal  align=3Dcenter  style=3D"text-align:center;" ><span style=3D"font-family:'Times New Roman';mso-fareast-font-family:宋体;color:rgb(0,0,0);
=20font-style:normal;font-size:10.5000pt;mso-font-kerning:0.0000pt;" ><o:p>&nbsp;</o:p></span></p></td><td width=3D101  valign=3Dbottom  style=3D"width:50.5000pt;padding:0.5000pt 0.5000pt 0.0000pt 0.5000pt ;border-left:none;
=20mso-border-left-alt:none;border-right:1.0000pt solid windowtext;mso-border-right-alt:1.0000pt solid windowtext;
=20border-top:none;mso-border-top-alt:none;border-bottom:1.0000pt solid windowtext;
=20mso-border-bottom-alt:1.0000pt solid windowtext;" ><p class=3DMsoNormal  align=3Dcenter  style=3D"mso-pagination:widow-orphan;text-align:center;vertical-align:bottom;" ><span style=3D"mso-spacerun:'yes';font-family:'Times New Roman';mso-fareast-font-family:宋体;
=20color:rgb(0,0,0);font-style:normal;font-size:11.0000pt;
=20mso-font-kerning:0.0000pt;" >46.64</span><span style=3D"font-family:'Times New Roman';mso-fareast-font-family:宋体;color:rgb(0,0,0);
=20font-style:normal;font-size:11.0000pt;mso-font-kerning:0.0000pt;" ><o:p></o:p></span></p></td><td width=3D105  valign=3Dbottom  style=3D"width:52.9500pt;padding:0.5000pt 0.5000pt 0.0000pt 0.5000pt ;border-left:none;
=20mso-border-left-alt:none;border-right:1.0000pt solid windowtext;mso-border-right-alt:1.0000pt solid windowtext;
=20border-top:none;mso-border-top-alt:none;border-bottom:1.0000pt solid windowtext;
=20mso-border-bottom-alt:1.0000pt solid windowtext;" ><p class=3DMsoNormal  align=3Dcenter  style=3D"mso-pagination:widow-orphan;text-align:center;vertical-align:bottom;" ><span style=3D"mso-spacerun:'yes';font-family:'Times New Roman';mso-fareast-font-family:宋体;
=20color:rgb(0,0,0);font-style:normal;font-size:11.0000pt;
=20mso-font-kerning:0.0000pt;" >61.56</span><span style=3D"font-family:'Times New Roman';mso-fareast-font-family:宋体;color:rgb(0,0,0);
=20font-style:normal;font-size:11.0000pt;mso-font-kerning:0.0000pt;" ><o:p></o:p></span></p></td><td width=3D111  valign=3Dbottom  style=3D"width:55.5500pt;padding:0.5000pt 0.5000pt 0.0000pt 0.5000pt ;border-left:none;
=20mso-border-left-alt:none;border-right:1.0000pt solid windowtext;mso-border-right-alt:1.0000pt solid windowtext;
=20border-top:none;mso-border-top-alt:none;border-bottom:1.0000pt solid windowtext;
=20mso-border-bottom-alt:1.0000pt solid windowtext;" ><p class=3DMsoNormal  align=3Dcenter  style=3D"mso-pagination:widow-orphan;text-align:center;vertical-align:bottom;" ><span style=3D"mso-spacerun:'yes';font-family:'Times New Roman';mso-fareast-font-family:宋体;
=20color:rgb(0,0,0);font-style:normal;font-size:11.0000pt;
=20mso-font-kerning:0.0000pt;" >62.69</span><span style=3D"font-family:'Times New Roman';mso-fareast-font-family:宋体;color:rgb(0,0,0);
=20font-style:normal;font-size:11.0000pt;mso-font-kerning:0.0000pt;" ><o:p></o:p></span></p></td><td width=3D96  valign=3Dcenter  nowrap  style=3D"width:48.0000pt;padding:0.5000pt 0.5000pt 0.0000pt 0.5000pt ;border-left:none;
=20mso-border-left-alt:none;border-right:none;mso-border-right-alt:none;
=20border-top:none;mso-border-top-alt:none;border-bottom:none;
=20mso-border-bottom-alt:none;" ><p class=3DMsoNormal ><span style=3D"font-family:宋体;color:rgb(0,0,0);font-style:normal;
=20font-size:11.0000pt;mso-font-kerning:0.0000pt;" ><o:p>&nbsp;</o:p></span></p></td></tr><tr style=3D"height:14.7500pt;" ><td width=3D297  valign=3Dcenter  nowrap  style=3D"width:148.5500pt;padding:0.5000pt 0.5000pt 0.0000pt 0.5000pt ;border-left:none;
=20mso-border-left-alt:none;border-right:none;mso-border-right-alt:none;
=20border-top:none;mso-border-top-alt:none;border-bottom:none;
=20mso-border-bottom-alt:none;" ><p class=3DMsoNormal ><span style=3D"font-family:宋体;color:rgb(0,0,0);font-style:normal;
=20font-size:11.0000pt;mso-font-kerning:0.0000pt;" ><o:p>&nbsp;</o:p></span></p></td><td width=3D109  valign=3Dtop  style=3D"width:54.9000pt;padding:0.5000pt 0.5000pt 0.0000pt 0.5000pt ;border-left:1.0000pt solid windowtext;
=20mso-border-left-alt:1.0000pt solid windowtext;border-right:1.0000pt solid windowtext;mso-border-right-alt:1.0000pt solid windowtext;
=20border-top:none;mso-border-top-alt:none;border-bottom:1.0000pt solid windowtext;
=20mso-border-bottom-alt:1.0000pt solid windowtext;" ><p class=3DMsoNormal  align=3Dcenter  style=3D"text-align:center;" ><span style=3D"font-family:'Times New Roman';mso-fareast-font-family:宋体;color:rgb(0,0,0);
=20font-style:normal;font-size:11.0000pt;mso-font-kerning:0.0000pt;" ><o:p>&nbsp;</o:p></span></p></td><td width=3D163  valign=3Dbottom  style=3D"width:81.9500pt;padding:0.5000pt 0.5000pt 0.0000pt 0.5000pt ;border-left:none;
=20mso-border-left-alt:none;border-right:1.0000pt solid windowtext;mso-border-right-alt:1.0000pt solid windowtext;
=20border-top:none;mso-border-top-alt:none;border-bottom:1.0000pt solid windowtext;
=20mso-border-bottom-alt:1.0000pt solid windowtext;" ><p class=3DMsoNormal  align=3Dcenter  style=3D"mso-pagination:widow-orphan;text-align:center;vertical-align:bottom;" ><span style=3D"mso-spacerun:'yes';font-family:'Times New Roman';mso-fareast-font-family:宋体;
=20color:rgb(0,0,0);font-style:normal;font-size:11.0000pt;
=20mso-font-kerning:0.0000pt;" >1.34</span><span style=3D"font-family:'Times New Roman';mso-fareast-font-family:宋体;color:rgb(0,0,0);
=20font-style:normal;font-size:11.0000pt;mso-font-kerning:0.0000pt;" ><o:p></o:p></span></p></td><td width=3D108  valign=3Dbottom  style=3D"width:54.1000pt;padding:0.5000pt 0.5000pt 0.0000pt 0.5000pt ;border-left:none;
=20mso-border-left-alt:none;border-right:1.0000pt solid windowtext;mso-border-right-alt:1.0000pt solid windowtext;
=20border-top:none;mso-border-top-alt:none;border-bottom:1.0000pt solid windowtext;
=20mso-border-bottom-alt:1.0000pt solid windowtext;" ><p class=3DMsoNormal  align=3Dcenter  style=3D"mso-pagination:widow-orphan;text-align:center;vertical-align:bottom;" ><span style=3D"mso-spacerun:'yes';font-family:'Times New Roman';mso-fareast-font-family:宋体;
=20color:rgb(0,0,0);font-style:normal;font-size:11.0000pt;
=20mso-font-kerning:0.0000pt;" >1.41</span><span style=3D"font-family:'Times New Roman';mso-fareast-font-family:宋体;color:rgb(0,0,0);
=20font-style:normal;font-size:11.0000pt;mso-font-kerning:0.0000pt;" ><o:p></o:p></span></p></td><td width=3D114  valign=3Dbottom  style=3D"width:57.2000pt;padding:0.5000pt 0.5000pt 0.0000pt 0.5000pt ;border-left:none;
=20mso-border-left-alt:none;border-right:1.0000pt solid windowtext;mso-border-right-alt:1.0000pt solid windowtext;
=20border-top:none;mso-border-top-alt:none;border-bottom:1.0000pt solid windowtext;
=20mso-border-bottom-alt:1.0000pt solid windowtext;" ><p class=3DMsoNormal  align=3Dcenter  style=3D"mso-pagination:widow-orphan;text-align:center;vertical-align:bottom;" ><span style=3D"mso-spacerun:'yes';font-family:'Times New Roman';mso-fareast-font-family:宋体;
=20color:rgb(0,0,0);font-style:normal;font-size:11.0000pt;
=20mso-font-kerning:0.0000pt;" >1.4</span><span style=3D"font-family:'Times New Roman';mso-fareast-font-family:宋体;color:rgb(0,0,0);
=20font-style:normal;font-size:11.0000pt;mso-font-kerning:0.0000pt;" ><o:p></o:p></span></p></td><td width=3D4  valign=3Dcenter  nowrap  style=3D"width:2.0000pt;padding:0.5000pt 0.5000pt 0.0000pt 0.5000pt ;border-left:none;
=20mso-border-left-alt:none;border-right:none;mso-border-right-alt:none;
=20border-top:none;mso-border-top-alt:none;border-bottom:none;
=20mso-border-bottom-alt:none;" ><p class=3DMsoNormal ><span style=3D"font-family:宋体;color:rgb(0,0,0);font-style:normal;
=20font-size:11.0000pt;mso-font-kerning:0.0000pt;" ><o:p>&nbsp;</o:p></span></p></td><td width=3D338  valign=3Dcenter  nowrap  style=3D"width:169.0000pt;padding:0.5000pt 0.5000pt 0.0000pt 0.5000pt ;border-left:none;
=20mso-border-left-alt:none;border-right:none;mso-border-right-alt:none;
=20border-top:none;mso-border-top-alt:none;border-bottom:none;
=20mso-border-bottom-alt:none;" ><p class=3DMsoNormal ><span style=3D"font-family:宋体;color:rgb(0,0,0);font-style:normal;
=20font-size:11.0000pt;mso-font-kerning:0.0000pt;" ><o:p>&nbsp;</o:p></span></p></td><td width=3D118  valign=3Dtop  style=3D"width:59.3000pt;padding:0.5000pt 0.5000pt 0.0000pt 0.5000pt ;border-left:1.0000pt solid windowtext;
=20mso-border-left-alt:1.0000pt solid windowtext;border-right:1.0000pt solid windowtext;mso-border-right-alt:1.0000pt solid windowtext;
=20border-top:none;mso-border-top-alt:none;border-bottom:1.0000pt solid windowtext;
=20mso-border-bottom-alt:1.0000pt solid windowtext;" ><p class=3DMsoNormal  align=3Dcenter  style=3D"text-align:center;" ><span style=3D"font-family:'Times New Roman';mso-fareast-font-family:宋体;color:rgb(0,0,0);
=20font-style:normal;font-size:10.5000pt;mso-font-kerning:0.0000pt;" ><o:p>&nbsp;</o:p></span></p></td><td width=3D101  valign=3Dbottom  style=3D"width:50.5000pt;padding:0.5000pt 0.5000pt 0.0000pt 0.5000pt ;border-left:none;
=20mso-border-left-alt:none;border-right:1.0000pt solid windowtext;mso-border-right-alt:1.0000pt solid windowtext;
=20border-top:none;mso-border-top-alt:none;border-bottom:1.0000pt solid windowtext;
=20mso-border-bottom-alt:1.0000pt solid windowtext;" ><p class=3DMsoNormal  align=3Dcenter  style=3D"mso-pagination:widow-orphan;text-align:center;vertical-align:bottom;" ><span style=3D"mso-spacerun:'yes';font-family:'Times New Roman';mso-fareast-font-family:宋体;
=20color:rgb(0,0,0);font-style:normal;font-size:11.0000pt;
=20mso-font-kerning:0.0000pt;" >44.77</span><span style=3D"font-family:'Times New Roman';mso-fareast-font-family:宋体;color:rgb(0,0,0);
=20font-style:normal;font-size:11.0000pt;mso-font-kerning:0.0000pt;" ><o:p></o:p></span></p></td><td width=3D105  valign=3Dbottom  style=3D"width:52.9500pt;padding:0.5000pt 0.5000pt 0.0000pt 0.5000pt ;border-left:none;
=20mso-border-left-alt:none;border-right:1.0000pt solid windowtext;mso-border-right-alt:1.0000pt solid windowtext;
=20border-top:none;mso-border-top-alt:none;border-bottom:1.0000pt solid windowtext;
=20mso-border-bottom-alt:1.0000pt solid windowtext;" ><p class=3DMsoNormal  align=3Dcenter  style=3D"mso-pagination:widow-orphan;text-align:center;vertical-align:bottom;" ><span style=3D"mso-spacerun:'yes';font-family:'Times New Roman';mso-fareast-font-family:宋体;
=20color:rgb(0,0,0);font-style:normal;font-size:11.0000pt;
=20mso-font-kerning:0.0000pt;" >65.24</span><span style=3D"font-family:'Times New Roman';mso-fareast-font-family:宋体;color:rgb(0,0,0);
=20font-style:normal;font-size:11.0000pt;mso-font-kerning:0.0000pt;" ><o:p></o:p></span></p></td><td width=3D111  valign=3Dbottom  style=3D"width:55.5500pt;padding:0.5000pt 0.5000pt 0.0000pt 0.5000pt ;border-left:none;
=20mso-border-left-alt:none;border-right:1.0000pt solid windowtext;mso-border-right-alt:1.0000pt solid windowtext;
=20border-top:none;mso-border-top-alt:none;border-bottom:1.0000pt solid windowtext;
=20mso-border-bottom-alt:1.0000pt solid windowtext;" ><p class=3DMsoNormal  align=3Dcenter  style=3D"mso-pagination:widow-orphan;text-align:center;vertical-align:bottom;" ><span style=3D"mso-spacerun:'yes';font-family:'Times New Roman';mso-fareast-font-family:宋体;
=20color:rgb(0,0,0);font-style:normal;font-size:11.0000pt;
=20mso-font-kerning:0.0000pt;" >60.43</span><span style=3D"font-family:'Times New Roman';mso-fareast-font-family:宋体;color:rgb(0,0,0);
=20font-style:normal;font-size:11.0000pt;mso-font-kerning:0.0000pt;" ><o:p></o:p></span></p></td><td width=3D96  valign=3Dcenter  nowrap  style=3D"width:48.0000pt;padding:0.5000pt 0.5000pt 0.0000pt 0.5000pt ;border-left:none;
=20mso-border-left-alt:none;border-right:none;mso-border-right-alt:none;
=20border-top:none;mso-border-top-alt:none;border-bottom:none;
=20mso-border-bottom-alt:none;" ><p class=3DMsoNormal ><span style=3D"font-family:宋体;color:rgb(0,0,0);font-style:normal;
=20font-size:11.0000pt;mso-font-kerning:0.0000pt;" ><o:p>&nbsp;</o:p></span></p></td></tr><tr style=3D"height:14.7500pt;" ><td width=3D297  valign=3Dcenter  nowrap  style=3D"width:148.5500pt;padding:0.5000pt 0.5000pt 0.0000pt 0.5000pt ;border-left:none;
=20mso-border-left-alt:none;border-right:none;mso-border-right-alt:none;
=20border-top:none;mso-border-top-alt:none;border-bottom:none;
=20mso-border-bottom-alt:none;" ><p class=3DMsoNormal ><span style=3D"font-family:宋体;color:rgb(0,0,0);font-style:normal;
=20font-size:11.0000pt;mso-font-kerning:0.0000pt;" ><o:p>&nbsp;</o:p></span></p></td><td width=3D109  valign=3Dtop  style=3D"width:54.9000pt;padding:0.5000pt 0.5000pt 0.0000pt 0.5000pt ;border-left:1.0000pt solid windowtext;
=20mso-border-left-alt:1.0000pt solid windowtext;border-right:1.0000pt solid windowtext;mso-border-right-alt:1.0000pt solid windowtext;
=20border-top:none;mso-border-top-alt:none;border-bottom:1.0000pt solid windowtext;
=20mso-border-bottom-alt:1.0000pt solid windowtext;" ><p class=3DMsoNormal  align=3Dcenter  style=3D"mso-pagination:widow-orphan;text-align:center;vertical-align:top;" ><span style=3D"mso-spacerun:'yes';font-family:'Times New Roman';mso-fareast-font-family:宋体;
=20color:rgb(0,0,0);font-style:normal;font-size:11.0000pt;
=20mso-font-kerning:0.0000pt;" >60</span><span style=3D"font-family:'Times New Roman';mso-fareast-font-family:宋体;color:rgb(0,0,0);
=20font-style:normal;font-size:11.0000pt;mso-font-kerning:0.0000pt;" ><o:p></o:p></span></p></td><td width=3D163  valign=3Dbottom  style=3D"width:81.9500pt;padding:0.5000pt 0.5000pt 0.0000pt 0.5000pt ;border-left:none;
=20mso-border-left-alt:none;border-right:1.0000pt solid windowtext;mso-border-right-alt:1.0000pt solid windowtext;
=20border-top:none;mso-border-top-alt:none;border-bottom:1.0000pt solid windowtext;
=20mso-border-bottom-alt:1.0000pt solid windowtext;" ><p class=3DMsoNormal  align=3Dcenter  style=3D"mso-pagination:widow-orphan;text-align:center;vertical-align:bottom;" ><span style=3D"mso-spacerun:'yes';font-family:'Times New Roman';mso-fareast-font-family:宋体;
=20color:rgb(0,0,0);font-style:normal;font-size:11.0000pt;
=20mso-font-kerning:0.0000pt;" >1.36</span><span style=3D"font-family:'Times New Roman';mso-fareast-font-family:宋体;color:rgb(0,0,0);
=20font-style:normal;font-size:11.0000pt;mso-font-kerning:0.0000pt;" ><o:p></o:p></span></p></td><td width=3D108  valign=3Dbottom  style=3D"width:54.1000pt;padding:0.5000pt 0.5000pt 0.0000pt 0.5000pt ;border-left:none;
=20mso-border-left-alt:none;border-right:1.0000pt solid windowtext;mso-border-right-alt:1.0000pt solid windowtext;
=20border-top:none;mso-border-top-alt:none;border-bottom:1.0000pt solid windowtext;
=20mso-border-bottom-alt:1.0000pt solid windowtext;" ><p class=3DMsoNormal  align=3Dcenter  style=3D"mso-pagination:widow-orphan;text-align:center;vertical-align:bottom;" ><span style=3D"mso-spacerun:'yes';font-family:'Times New Roman';mso-fareast-font-family:宋体;
=20color:rgb(0,0,0);font-style:normal;font-size:11.0000pt;
=20mso-font-kerning:0.0000pt;" >1.3</span><span style=3D"font-family:'Times New Roman';mso-fareast-font-family:宋体;color:rgb(0,0,0);
=20font-style:normal;font-size:11.0000pt;mso-font-kerning:0.0000pt;" ><o:p></o:p></span></p></td><td width=3D114  valign=3Dbottom  style=3D"width:57.2000pt;padding:0.5000pt 0.5000pt 0.0000pt 0.5000pt ;border-left:none;
=20mso-border-left-alt:none;border-right:1.0000pt solid windowtext;mso-border-right-alt:1.0000pt solid windowtext;
=20border-top:none;mso-border-top-alt:none;border-bottom:1.0000pt solid windowtext;
=20mso-border-bottom-alt:1.0000pt solid windowtext;" ><p class=3DMsoNormal  align=3Dcenter  style=3D"mso-pagination:widow-orphan;text-align:center;vertical-align:bottom;" ><span style=3D"mso-spacerun:'yes';font-family:'Times New Roman';mso-fareast-font-family:宋体;
=20color:rgb(0,0,0);font-style:normal;font-size:11.0000pt;
=20mso-font-kerning:0.0000pt;" >1.35</span><span style=3D"font-family:'Times New Roman';mso-fareast-font-family:宋体;color:rgb(0,0,0);
=20font-style:normal;font-size:11.0000pt;mso-font-kerning:0.0000pt;" ><o:p></o:p></span></p></td><td width=3D4  valign=3Dcenter  nowrap  style=3D"width:2.0000pt;padding:0.5000pt 0.5000pt 0.0000pt 0.5000pt ;border-left:none;
=20mso-border-left-alt:none;border-right:none;mso-border-right-alt:none;
=20border-top:none;mso-border-top-alt:none;border-bottom:none;
=20mso-border-bottom-alt:none;" ><p class=3DMsoNormal ><span style=3D"font-family:宋体;color:rgb(0,0,0);font-style:normal;
=20font-size:11.0000pt;mso-font-kerning:0.0000pt;" ><o:p>&nbsp;</o:p></span></p></td><td width=3D338  valign=3Dcenter  nowrap  style=3D"width:169.0000pt;padding:0.5000pt 0.5000pt 0.0000pt 0.5000pt ;border-left:none;
=20mso-border-left-alt:none;border-right:none;mso-border-right-alt:none;
=20border-top:none;mso-border-top-alt:none;border-bottom:none;
=20mso-border-bottom-alt:none;" ><p class=3DMsoNormal ><span style=3D"font-family:宋体;color:rgb(0,0,0);font-style:normal;
=20font-size:11.0000pt;mso-font-kerning:0.0000pt;" ><o:p>&nbsp;</o:p></span></p></td><td width=3D118  valign=3Dtop  style=3D"width:59.3000pt;padding:0.5000pt 0.5000pt 0.0000pt 0.5000pt ;border-left:1.0000pt solid windowtext;
=20mso-border-left-alt:1.0000pt solid windowtext;border-right:1.0000pt solid windowtext;mso-border-right-alt:1.0000pt solid windowtext;
=20border-top:none;mso-border-top-alt:none;border-bottom:1.0000pt solid windowtext;
=20mso-border-bottom-alt:1.0000pt solid windowtext;" ><p class=3DMsoNormal  align=3Dcenter  style=3D"mso-pagination:widow-orphan;text-align:center;vertical-align:top;" ><span style=3D"mso-spacerun:'yes';font-family:'Times New Roman';mso-fareast-font-family:宋体;
=20color:rgb(0,0,0);font-style:normal;font-size:10.5000pt;
=20mso-font-kerning:0.0000pt;" >60</span><span style=3D"font-family:'Times New Roman';mso-fareast-font-family:宋体;color:rgb(0,0,0);
=20font-style:normal;font-size:10.5000pt;mso-font-kerning:0.0000pt;" ><o:p></o:p></span></p></td><td width=3D101  valign=3Dbottom  style=3D"width:50.5000pt;padding:0.5000pt 0.5000pt 0.0000pt 0.5000pt ;border-left:none;
=20mso-border-left-alt:none;border-right:1.0000pt solid windowtext;mso-border-right-alt:1.0000pt solid windowtext;
=20border-top:none;mso-border-top-alt:none;border-bottom:1.0000pt solid windowtext;
=20mso-border-bottom-alt:1.0000pt solid windowtext;" ><p class=3DMsoNormal  align=3Dcenter  style=3D"mso-pagination:widow-orphan;text-align:center;vertical-align:bottom;" ><span style=3D"mso-spacerun:'yes';font-family:'Times New Roman';mso-fareast-font-family:宋体;
=20color:rgb(0,0,0);font-style:normal;font-size:11.0000pt;
=20mso-font-kerning:0.0000pt;" >44.28</span><span style=3D"font-family:'Times New Roman';mso-fareast-font-family:宋体;color:rgb(0,0,0);
=20font-style:normal;font-size:11.0000pt;mso-font-kerning:0.0000pt;" ><o:p></o:p></span></p></td><td width=3D105  valign=3Dbottom  style=3D"width:52.9500pt;padding:0.5000pt 0.5000pt 0.0000pt 0.5000pt ;border-left:none;
=20mso-border-left-alt:none;border-right:1.0000pt solid windowtext;mso-border-right-alt:1.0000pt solid windowtext;
=20border-top:none;mso-border-top-alt:none;border-bottom:1.0000pt solid windowtext;
=20mso-border-bottom-alt:1.0000pt solid windowtext;" ><p class=3DMsoNormal  align=3Dcenter  style=3D"mso-pagination:widow-orphan;text-align:center;vertical-align:bottom;" ><span style=3D"mso-spacerun:'yes';font-family:'Times New Roman';mso-fareast-font-family:宋体;
=20color:rgb(0,0,0);font-style:normal;font-size:11.0000pt;
=20mso-font-kerning:0.0000pt;" >59.29</span><span style=3D"font-family:'Times New Roman';mso-fareast-font-family:宋体;color:rgb(0,0,0);
=20font-style:normal;font-size:11.0000pt;mso-font-kerning:0.0000pt;" ><o:p></o:p></span></p></td><td width=3D111  valign=3Dbottom  style=3D"width:55.5500pt;padding:0.5000pt 0.5000pt 0.0000pt 0.5000pt ;border-left:none;
=20mso-border-left-alt:none;border-right:1.0000pt solid windowtext;mso-border-right-alt:1.0000pt solid windowtext;
=20border-top:none;mso-border-top-alt:none;border-bottom:1.0000pt solid windowtext;
=20mso-border-bottom-alt:1.0000pt solid windowtext;" ><p class=3DMsoNormal  align=3Dcenter  style=3D"mso-pagination:widow-orphan;text-align:center;vertical-align:bottom;" ><span style=3D"mso-spacerun:'yes';font-family:'Times New Roman';mso-fareast-font-family:宋体;
=20color:rgb(0,0,0);font-style:normal;font-size:11.0000pt;
=20mso-font-kerning:0.0000pt;" >45.12</span><span style=3D"font-family:'Times New Roman';mso-fareast-font-family:宋体;color:rgb(0,0,0);
=20font-style:normal;font-size:11.0000pt;mso-font-kerning:0.0000pt;" ><o:p></o:p></span></p></td><td width=3D96  valign=3Dcenter  nowrap  style=3D"width:48.0000pt;padding:0.5000pt 0.5000pt 0.0000pt 0.5000pt ;border-left:none;
=20mso-border-left-alt:none;border-right:none;mso-border-right-alt:none;
=20border-top:none;mso-border-top-alt:none;border-bottom:none;
=20mso-border-bottom-alt:none;" ><p class=3DMsoNormal ><span style=3D"font-family:宋体;color:rgb(0,0,0);font-style:normal;
=20font-size:11.0000pt;mso-font-kerning:0.0000pt;" ><o:p>&nbsp;</o:p></span></p></td></tr><tr style=3D"height:14.7500pt;" ><td width=3D297  valign=3Dcenter  nowrap  style=3D"width:148.5500pt;padding:0.5000pt 0.5000pt 0.0000pt 0.5000pt ;border-left:none;
=20mso-border-left-alt:none;border-right:none;mso-border-right-alt:none;
=20border-top:none;mso-border-top-alt:none;border-bottom:none;
=20mso-border-bottom-alt:none;" ><p class=3DMsoNormal ><span style=3D"font-family:宋体;color:rgb(0,0,0);font-style:normal;
=20font-size:11.0000pt;mso-font-kerning:0.0000pt;" ><o:p>&nbsp;</o:p></span></p></td><td width=3D109  valign=3Dtop  style=3D"width:54.9000pt;padding:0.5000pt 0.5000pt 0.0000pt 0.5000pt ;border-left:1.0000pt solid windowtext;
=20mso-border-left-alt:1.0000pt solid windowtext;border-right:1.0000pt solid windowtext;mso-border-right-alt:1.0000pt solid windowtext;
=20border-top:none;mso-border-top-alt:none;border-bottom:1.0000pt solid windowtext;
=20mso-border-bottom-alt:1.0000pt solid windowtext;" ><p class=3DMsoNormal  align=3Dcenter  style=3D"text-align:center;" ><span style=3D"font-family:'Times New Roman';mso-fareast-font-family:宋体;color:rgb(0,0,0);
=20font-style:normal;font-size:11.0000pt;mso-font-kerning:0.0000pt;" ><o:p>&nbsp;</o:p></span></p></td><td width=3D163  valign=3Dbottom  style=3D"width:81.9500pt;padding:0.5000pt 0.5000pt 0.0000pt 0.5000pt ;border-left:none;
=20mso-border-left-alt:none;border-right:1.0000pt solid windowtext;mso-border-right-alt:1.0000pt solid windowtext;
=20border-top:none;mso-border-top-alt:none;border-bottom:1.0000pt solid windowtext;
=20mso-border-bottom-alt:1.0000pt solid windowtext;" ><p class=3DMsoNormal  align=3Dcenter  style=3D"mso-pagination:widow-orphan;text-align:center;vertical-align:bottom;" ><span style=3D"mso-spacerun:'yes';font-family:'Times New Roman';mso-fareast-font-family:宋体;
=20color:rgb(0,0,0);font-style:normal;font-size:11.0000pt;
=20mso-font-kerning:0.0000pt;" >1.32</span><span style=3D"font-family:'Times New Roman';mso-fareast-font-family:宋体;color:rgb(0,0,0);
=20font-style:normal;font-size:11.0000pt;mso-font-kerning:0.0000pt;" ><o:p></o:p></span></p></td><td width=3D108  valign=3Dbottom  style=3D"width:54.1000pt;padding:0.5000pt 0.5000pt 0.0000pt 0.5000pt ;border-left:none;
=20mso-border-left-alt:none;border-right:1.0000pt solid windowtext;mso-border-right-alt:1.0000pt solid windowtext;
=20border-top:none;mso-border-top-alt:none;border-bottom:1.0000pt solid windowtext;
=20mso-border-bottom-alt:1.0000pt solid windowtext;" ><p class=3DMsoNormal  align=3Dcenter  style=3D"mso-pagination:widow-orphan;text-align:center;vertical-align:bottom;" ><span style=3D"mso-spacerun:'yes';font-family:'Times New Roman';mso-fareast-font-family:宋体;
=20color:rgb(0,0,0);font-style:normal;font-size:11.0000pt;
=20mso-font-kerning:0.0000pt;" >1.38</span><span style=3D"font-family:'Times New Roman';mso-fareast-font-family:宋体;color:rgb(0,0,0);
=20font-style:normal;font-size:11.0000pt;mso-font-kerning:0.0000pt;" ><o:p></o:p></span></p></td><td width=3D114  valign=3Dbottom  style=3D"width:57.2000pt;padding:0.5000pt 0.5000pt 0.0000pt 0.5000pt ;border-left:none;
=20mso-border-left-alt:none;border-right:1.0000pt solid windowtext;mso-border-right-alt:1.0000pt solid windowtext;
=20border-top:none;mso-border-top-alt:none;border-bottom:1.0000pt solid windowtext;
=20mso-border-bottom-alt:1.0000pt solid windowtext;" ><p class=3DMsoNormal  align=3Dcenter  style=3D"mso-pagination:widow-orphan;text-align:center;vertical-align:bottom;" ><span style=3D"mso-spacerun:'yes';font-family:'Times New Roman';mso-fareast-font-family:宋体;
=20color:rgb(0,0,0);font-style:normal;font-size:11.0000pt;
=20mso-font-kerning:0.0000pt;" >1.38</span><span style=3D"font-family:'Times New Roman';mso-fareast-font-family:宋体;color:rgb(0,0,0);
=20font-style:normal;font-size:11.0000pt;mso-font-kerning:0.0000pt;" ><o:p></o:p></span></p></td><td width=3D4  valign=3Dcenter  nowrap  style=3D"width:2.0000pt;padding:0.5000pt 0.5000pt 0.0000pt 0.5000pt ;border-left:none;
=20mso-border-left-alt:none;border-right:none;mso-border-right-alt:none;
=20border-top:none;mso-border-top-alt:none;border-bottom:none;
=20mso-border-bottom-alt:none;" ><p class=3DMsoNormal ><span style=3D"font-family:宋体;color:rgb(0,0,0);font-style:normal;
=20font-size:11.0000pt;mso-font-kerning:0.0000pt;" ><o:p>&nbsp;</o:p></span></p></td><td width=3D338  valign=3Dcenter  nowrap  style=3D"width:169.0000pt;padding:0.5000pt 0.5000pt 0.0000pt 0.5000pt ;border-left:none;
=20mso-border-left-alt:none;border-right:none;mso-border-right-alt:none;
=20border-top:none;mso-border-top-alt:none;border-bottom:none;
=20mso-border-bottom-alt:none;" ><p class=3DMsoNormal ><span style=3D"font-family:宋体;color:rgb(0,0,0);font-style:normal;
=20font-size:11.0000pt;mso-font-kerning:0.0000pt;" ><o:p>&nbsp;</o:p></span></p></td><td width=3D118  valign=3Dtop  style=3D"width:59.3000pt;padding:0.5000pt 0.5000pt 0.0000pt 0.5000pt ;border-left:1.0000pt solid windowtext;
=20mso-border-left-alt:1.0000pt solid windowtext;border-right:1.0000pt solid windowtext;mso-border-right-alt:1.0000pt solid windowtext;
=20border-top:none;mso-border-top-alt:none;border-bottom:1.0000pt solid windowtext;
=20mso-border-bottom-alt:1.0000pt solid windowtext;" ><p class=3DMsoNormal  align=3Dcenter  style=3D"text-align:center;" ><span style=3D"font-family:'Times New Roman';mso-fareast-font-family:宋体;color:rgb(0,0,0);
=20font-style:normal;font-size:10.5000pt;mso-font-kerning:0.0000pt;" ><o:p>&nbsp;</o:p></span></p></td><td width=3D101  valign=3Dbottom  style=3D"width:50.5000pt;padding:0.5000pt 0.5000pt 0.0000pt 0.5000pt ;border-left:none;
=20mso-border-left-alt:none;border-right:1.0000pt solid windowtext;mso-border-right-alt:1.0000pt solid windowtext;
=20border-top:none;mso-border-top-alt:none;border-bottom:1.0000pt solid windowtext;
=20mso-border-bottom-alt:1.0000pt solid windowtext;" ><p class=3DMsoNormal  align=3Dcenter  style=3D"mso-pagination:widow-orphan;text-align:center;vertical-align:bottom;" ><span style=3D"mso-spacerun:'yes';font-family:'Times New Roman';mso-fareast-font-family:宋体;
=20color:rgb(0,0,0);font-style:normal;font-size:11.0000pt;
=20mso-font-kerning:0.0000pt;" >41.23</span><span style=3D"font-family:'Times New Roman';mso-fareast-font-family:宋体;color:rgb(0,0,0);
=20font-style:normal;font-size:11.0000pt;mso-font-kerning:0.0000pt;" ><o:p></o:p></span></p></td><td width=3D105  valign=3Dbottom  style=3D"width:52.9500pt;padding:0.5000pt 0.5000pt 0.0000pt 0.5000pt ;border-left:none;
=20mso-border-left-alt:none;border-right:1.0000pt solid windowtext;mso-border-right-alt:1.0000pt solid windowtext;
=20border-top:none;mso-border-top-alt:none;border-bottom:1.0000pt solid windowtext;
=20mso-border-bottom-alt:1.0000pt solid windowtext;" ><p class=3DMsoNormal  align=3Dcenter  style=3D"mso-pagination:widow-orphan;text-align:center;vertical-align:bottom;" ><span style=3D"mso-spacerun:'yes';font-family:'Times New Roman';mso-fareast-font-family:宋体;
=20color:rgb(0,0,0);font-style:normal;font-size:11.0000pt;
=20mso-font-kerning:0.0000pt;" >52.38</span><span style=3D"font-family:'Times New Roman';mso-fareast-font-family:宋体;color:rgb(0,0,0);
=20font-style:normal;font-size:11.0000pt;mso-font-kerning:0.0000pt;" ><o:p></o:p></span></p></td><td width=3D111  valign=3Dbottom  style=3D"width:55.5500pt;padding:0.5000pt 0.5000pt 0.0000pt 0.5000pt ;border-left:none;
=20mso-border-left-alt:none;border-right:1.0000pt solid windowtext;mso-border-right-alt:1.0000pt solid windowtext;
=20border-top:none;mso-border-top-alt:none;border-bottom:1.0000pt solid windowtext;
=20mso-border-bottom-alt:1.0000pt solid windowtext;" ><p class=3DMsoNormal  align=3Dcenter  style=3D"mso-pagination:widow-orphan;text-align:center;vertical-align:bottom;" ><span style=3D"mso-spacerun:'yes';font-family:'Times New Roman';mso-fareast-font-family:宋体;
=20color:rgb(0,0,0);font-style:normal;font-size:11.0000pt;
=20mso-font-kerning:0.0000pt;" >48.92</span><span style=3D"font-family:'Times New Roman';mso-fareast-font-family:宋体;color:rgb(0,0,0);
=20font-style:normal;font-size:11.0000pt;mso-font-kerning:0.0000pt;" ><o:p></o:p></span></p></td><td width=3D96  valign=3Dcenter  nowrap  style=3D"width:48.0000pt;padding:0.5000pt 0.5000pt 0.0000pt 0.5000pt ;border-left:none;
=20mso-border-left-alt:none;border-right:none;mso-border-right-alt:none;
=20border-top:none;mso-border-top-alt:none;border-bottom:none;
=20mso-border-bottom-alt:none;" ><p class=3DMsoNormal ><span style=3D"font-family:宋体;color:rgb(0,0,0);font-style:normal;
=20font-size:11.0000pt;mso-font-kerning:0.0000pt;" ><o:p>&nbsp;</o:p></span></p></td></tr><tr style=3D"height:14.7500pt;" ><td width=3D297  valign=3Dcenter  nowrap  style=3D"width:148.5500pt;padding:0.5000pt 0.5000pt 0.0000pt 0.5000pt ;border-left:none;
=20mso-border-left-alt:none;border-right:none;mso-border-right-alt:none;
=20border-top:none;mso-border-top-alt:none;border-bottom:none;
=20mso-border-bottom-alt:none;" ><p class=3DMsoNormal ><span style=3D"font-family:宋体;color:rgb(0,0,0);font-style:normal;
=20font-size:11.0000pt;mso-font-kerning:0.0000pt;" ><o:p>&nbsp;</o:p></span></p></td><td width=3D109  valign=3Dtop  style=3D"width:54.9000pt;padding:0.5000pt 0.5000pt 0.0000pt 0.5000pt ;border-left:1.0000pt solid windowtext;
=20mso-border-left-alt:1.0000pt solid windowtext;border-right:1.0000pt solid windowtext;mso-border-right-alt:1.0000pt solid windowtext;
=20border-top:none;mso-border-top-alt:none;border-bottom:1.0000pt solid windowtext;
=20mso-border-bottom-alt:1.0000pt solid windowtext;" ><p class=3DMsoNormal  align=3Dcenter  style=3D"text-align:center;" ><span style=3D"font-family:'Times New Roman';mso-fareast-font-family:宋体;color:rgb(0,0,0);
=20font-style:normal;font-size:11.0000pt;mso-font-kerning:0.0000pt;" ><o:p>&nbsp;</o:p></span></p></td><td width=3D163  valign=3Dbottom  style=3D"width:81.9500pt;padding:0.5000pt 0.5000pt 0.0000pt 0.5000pt ;border-left:none;
=20mso-border-left-alt:none;border-right:1.0000pt solid windowtext;mso-border-right-alt:1.0000pt solid windowtext;
=20border-top:none;mso-border-top-alt:none;border-bottom:1.0000pt solid windowtext;
=20mso-border-bottom-alt:1.0000pt solid windowtext;" ><p class=3DMsoNormal  align=3Dcenter  style=3D"mso-pagination:widow-orphan;text-align:center;vertical-align:bottom;" ><span style=3D"mso-spacerun:'yes';font-family:'Times New Roman';mso-fareast-font-family:宋体;
=20color:rgb(0,0,0);font-style:normal;font-size:11.0000pt;
=20mso-font-kerning:0.0000pt;" >1.33</span><span style=3D"font-family:'Times New Roman';mso-fareast-font-family:宋体;color:rgb(0,0,0);
=20font-style:normal;font-size:11.0000pt;mso-font-kerning:0.0000pt;" ><o:p></o:p></span></p></td><td width=3D108  valign=3Dbottom  style=3D"width:54.1000pt;padding:0.5000pt 0.5000pt 0.0000pt 0.5000pt ;border-left:none;
=20mso-border-left-alt:none;border-right:1.0000pt solid windowtext;mso-border-right-alt:1.0000pt solid windowtext;
=20border-top:none;mso-border-top-alt:none;border-bottom:1.0000pt solid windowtext;
=20mso-border-bottom-alt:1.0000pt solid windowtext;" ><p class=3DMsoNormal  align=3Dcenter  style=3D"mso-pagination:widow-orphan;text-align:center;vertical-align:bottom;" ><span style=3D"mso-spacerun:'yes';font-family:'Times New Roman';mso-fareast-font-family:宋体;
=20color:rgb(0,0,0);font-style:normal;font-size:11.0000pt;
=20mso-font-kerning:0.0000pt;" >1.44</span><span style=3D"font-family:'Times New Roman';mso-fareast-font-family:宋体;color:rgb(0,0,0);
=20font-style:normal;font-size:11.0000pt;mso-font-kerning:0.0000pt;" ><o:p></o:p></span></p></td><td width=3D114  valign=3Dbottom  style=3D"width:57.2000pt;padding:0.5000pt 0.5000pt 0.0000pt 0.5000pt ;border-left:none;
=20mso-border-left-alt:none;border-right:1.0000pt solid windowtext;mso-border-right-alt:1.0000pt solid windowtext;
=20border-top:none;mso-border-top-alt:none;border-bottom:1.0000pt solid windowtext;
=20mso-border-bottom-alt:1.0000pt solid windowtext;" ><p class=3DMsoNormal  align=3Dcenter  style=3D"mso-pagination:widow-orphan;text-align:center;vertical-align:bottom;" ><span style=3D"mso-spacerun:'yes';font-family:'Times New Roman';mso-fareast-font-family:宋体;
=20color:rgb(0,0,0);font-style:normal;font-size:11.0000pt;
=20mso-font-kerning:0.0000pt;" >1.3</span><span style=3D"font-family:'Times New Roman';mso-fareast-font-family:宋体;color:rgb(0,0,0);
=20font-style:normal;font-size:11.0000pt;mso-font-kerning:0.0000pt;" ><o:p></o:p></span></p></td><td width=3D4  valign=3Dcenter  nowrap  style=3D"width:2.0000pt;padding:0.5000pt 0.5000pt 0.0000pt 0.5000pt ;border-left:none;
=20mso-border-left-alt:none;border-right:none;mso-border-right-alt:none;
=20border-top:none;mso-border-top-alt:none;border-bottom:none;
=20mso-border-bottom-alt:none;" ><p class=3DMsoNormal ><span style=3D"font-family:宋体;color:rgb(0,0,0);font-style:normal;
=20font-size:11.0000pt;mso-font-kerning:0.0000pt;" ><o:p>&nbsp;</o:p></span></p></td><td width=3D338  valign=3Dcenter  nowrap  style=3D"width:169.0000pt;padding:0.5000pt 0.5000pt 0.0000pt 0.5000pt ;border-left:none;
=20mso-border-left-alt:none;border-right:none;mso-border-right-alt:none;
=20border-top:none;mso-border-top-alt:none;border-bottom:none;
=20mso-border-bottom-alt:none;" ><p class=3DMsoNormal ><span style=3D"font-family:宋体;color:rgb(0,0,0);font-style:normal;
=20font-size:11.0000pt;mso-font-kerning:0.0000pt;" ><o:p>&nbsp;</o:p></span></p></td><td width=3D118  valign=3Dtop  style=3D"width:59.3000pt;padding:0.5000pt 0.5000pt 0.0000pt 0.5000pt ;border-left:1.0000pt solid windowtext;
=20mso-border-left-alt:1.0000pt solid windowtext;border-right:1.0000pt solid windowtext;mso-border-right-alt:1.0000pt solid windowtext;
=20border-top:none;mso-border-top-alt:none;border-bottom:1.0000pt solid windowtext;
=20mso-border-bottom-alt:1.0000pt solid windowtext;" ><p class=3DMsoNormal  align=3Dcenter  style=3D"text-align:center;" ><span style=3D"font-family:'Times New Roman';mso-fareast-font-family:宋体;color:rgb(0,0,0);
=20font-style:normal;font-size:10.5000pt;mso-font-kerning:0.0000pt;" ><o:p>&nbsp;</o:p></span></p></td><td width=3D101  valign=3Dbottom  style=3D"width:50.5000pt;padding:0.5000pt 0.5000pt 0.0000pt 0.5000pt ;border-left:none;
=20mso-border-left-alt:none;border-right:1.0000pt solid windowtext;mso-border-right-alt:1.0000pt solid windowtext;
=20border-top:none;mso-border-top-alt:none;border-bottom:1.0000pt solid windowtext;
=20mso-border-bottom-alt:1.0000pt solid windowtext;" ><p class=3DMsoNormal  align=3Dcenter  style=3D"mso-pagination:widow-orphan;text-align:center;vertical-align:bottom;" ><span style=3D"mso-spacerun:'yes';font-family:'Times New Roman';mso-fareast-font-family:宋体;
=20color:rgb(0,0,0);font-style:normal;font-size:11.0000pt;
=20mso-font-kerning:0.0000pt;" >41.07</span><span style=3D"font-family:'Times New Roman';mso-fareast-font-family:宋体;color:rgb(0,0,0);
=20font-style:normal;font-size:11.0000pt;mso-font-kerning:0.0000pt;" ><o:p></o:p></span></p></td><td width=3D105  valign=3Dbottom  style=3D"width:52.9500pt;padding:0.5000pt 0.5000pt 0.0000pt 0.5000pt ;border-left:none;
=20mso-border-left-alt:none;border-right:1.0000pt solid windowtext;mso-border-right-alt:1.0000pt solid windowtext;
=20border-top:none;mso-border-top-alt:none;border-bottom:1.0000pt solid windowtext;
=20mso-border-bottom-alt:1.0000pt solid windowtext;" ><p class=3DMsoNormal  align=3Dcenter  style=3D"mso-pagination:widow-orphan;text-align:center;vertical-align:bottom;" ><span style=3D"mso-spacerun:'yes';font-family:'Times New Roman';mso-fareast-font-family:宋体;
=20color:rgb(0,0,0);font-style:normal;font-size:11.0000pt;
=20mso-font-kerning:0.0000pt;" >55.95</span><span style=3D"font-family:'Times New Roman';mso-fareast-font-family:宋体;color:rgb(0,0,0);
=20font-style:normal;font-size:11.0000pt;mso-font-kerning:0.0000pt;" ><o:p></o:p></span></p></td><td width=3D111  valign=3Dbottom  style=3D"width:55.5500pt;padding:0.5000pt 0.5000pt 0.0000pt 0.5000pt ;border-left:none;
=20mso-border-left-alt:none;border-right:1.0000pt solid windowtext;mso-border-right-alt:1.0000pt solid windowtext;
=20border-top:none;mso-border-top-alt:none;border-bottom:1.0000pt solid windowtext;
=20mso-border-bottom-alt:1.0000pt solid windowtext;" ><p class=3DMsoNormal  align=3Dcenter  style=3D"mso-pagination:widow-orphan;text-align:center;vertical-align:bottom;" ><span style=3D"mso-spacerun:'yes';font-family:'Times New Roman';mso-fareast-font-family:宋体;
=20color:rgb(0,0,0);font-style:normal;font-size:11.0000pt;
=20mso-font-kerning:0.0000pt;" >43.63</span><span style=3D"font-family:'Times New Roman';mso-fareast-font-family:宋体;color:rgb(0,0,0);
=20font-style:normal;font-size:11.0000pt;mso-font-kerning:0.0000pt;" ><o:p></o:p></span></p></td><td width=3D96  valign=3Dcenter  nowrap  style=3D"width:48.0000pt;padding:0.5000pt 0.5000pt 0.0000pt 0.5000pt ;border-left:none;
=20mso-border-left-alt:none;border-right:none;mso-border-right-alt:none;
=20border-top:none;mso-border-top-alt:none;border-bottom:none;
=20mso-border-bottom-alt:none;" ><p class=3DMsoNormal ><span style=3D"font-family:宋体;color:rgb(0,0,0);font-style:normal;
=20font-size:11.0000pt;mso-font-kerning:0.0000pt;" ><o:p>&nbsp;</o:p></span></p></td></tr><tr style=3D"height:14.7500pt;" ><td width=3D297  valign=3Dcenter  nowrap  style=3D"width:148.5500pt;padding:0.5000pt 0.5000pt 0.0000pt 0.5000pt ;border-left:none;
=20mso-border-left-alt:none;border-right:none;mso-border-right-alt:none;
=20border-top:none;mso-border-top-alt:none;border-bottom:none;
=20mso-border-bottom-alt:none;" ><p class=3DMsoNormal ><span style=3D"font-family:宋体;color:rgb(0,0,0);font-style:normal;
=20font-size:11.0000pt;mso-font-kerning:0.0000pt;" ><o:p>&nbsp;</o:p></span></p></td><td width=3D109  valign=3Dtop  style=3D"width:54.9000pt;padding:0.5000pt 0.5000pt 0.0000pt 0.5000pt ;border-left:1.0000pt solid windowtext;
=20mso-border-left-alt:1.0000pt solid windowtext;border-right:1.0000pt solid windowtext;mso-border-right-alt:1.0000pt solid windowtext;
=20border-top:none;mso-border-top-alt:none;border-bottom:1.0000pt solid windowtext;
=20mso-border-bottom-alt:1.0000pt solid windowtext;" ><p class=3DMsoNormal  align=3Dcenter  style=3D"text-align:center;" ><span style=3D"font-family:'Times New Roman';mso-fareast-font-family:宋体;color:rgb(0,0,0);
=20font-style:normal;font-size:11.0000pt;mso-font-kerning:0.0000pt;" ><o:p>&nbsp;</o:p></span></p></td><td width=3D163  valign=3Dbottom  style=3D"width:81.9500pt;padding:0.5000pt 0.5000pt 0.0000pt 0.5000pt ;border-left:none;
=20mso-border-left-alt:none;border-right:1.0000pt solid windowtext;mso-border-right-alt:1.0000pt solid windowtext;
=20border-top:none;mso-border-top-alt:none;border-bottom:1.0000pt solid windowtext;
=20mso-border-bottom-alt:1.0000pt solid windowtext;" ><p class=3DMsoNormal  align=3Dcenter  style=3D"mso-pagination:widow-orphan;text-align:center;vertical-align:bottom;" ><span style=3D"mso-spacerun:'yes';font-family:'Times New Roman';mso-fareast-font-family:宋体;
=20color:rgb(0,0,0);font-style:normal;font-size:11.0000pt;
=20mso-font-kerning:0.0000pt;" >1.34</span><span style=3D"font-family:'Times New Roman';mso-fareast-font-family:宋体;color:rgb(0,0,0);
=20font-style:normal;font-size:11.0000pt;mso-font-kerning:0.0000pt;" ><o:p></o:p></span></p></td><td width=3D108  valign=3Dbottom  style=3D"width:54.1000pt;padding:0.5000pt 0.5000pt 0.0000pt 0.5000pt ;border-left:none;
=20mso-border-left-alt:none;border-right:1.0000pt solid windowtext;mso-border-right-alt:1.0000pt solid windowtext;
=20border-top:none;mso-border-top-alt:none;border-bottom:1.0000pt solid windowtext;
=20mso-border-bottom-alt:1.0000pt solid windowtext;" ><p class=3DMsoNormal  align=3Dcenter  style=3D"mso-pagination:widow-orphan;text-align:center;vertical-align:bottom;" ><span style=3D"mso-spacerun:'yes';font-family:'Times New Roman';mso-fareast-font-family:宋体;
=20color:rgb(0,0,0);font-style:normal;font-size:11.0000pt;
=20mso-font-kerning:0.0000pt;" >1.41</span><span style=3D"font-family:'Times New Roman';mso-fareast-font-family:宋体;color:rgb(0,0,0);
=20font-style:normal;font-size:11.0000pt;mso-font-kerning:0.0000pt;" ><o:p></o:p></span></p></td><td width=3D114  valign=3Dbottom  style=3D"width:57.2000pt;padding:0.5000pt 0.5000pt 0.0000pt 0.5000pt ;border-left:none;
=20mso-border-left-alt:none;border-right:1.0000pt solid windowtext;mso-border-right-alt:1.0000pt solid windowtext;
=20border-top:none;mso-border-top-alt:none;border-bottom:1.0000pt solid windowtext;
=20mso-border-bottom-alt:1.0000pt solid windowtext;" ><p class=3DMsoNormal  align=3Dcenter  style=3D"mso-pagination:widow-orphan;text-align:center;vertical-align:bottom;" ><span style=3D"mso-spacerun:'yes';font-family:'Times New Roman';mso-fareast-font-family:宋体;
=20color:rgb(0,0,0);font-style:normal;font-size:11.0000pt;
=20mso-font-kerning:0.0000pt;" >1.34</span><span style=3D"font-family:'Times New Roman';mso-fareast-font-family:宋体;color:rgb(0,0,0);
=20font-style:normal;font-size:11.0000pt;mso-font-kerning:0.0000pt;" ><o:p></o:p></span></p></td><td width=3D4  valign=3Dcenter  nowrap  style=3D"width:2.0000pt;padding:0.5000pt 0.5000pt 0.0000pt 0.5000pt ;border-left:none;
=20mso-border-left-alt:none;border-right:none;mso-border-right-alt:none;
=20border-top:none;mso-border-top-alt:none;border-bottom:none;
=20mso-border-bottom-alt:none;" ><p class=3DMsoNormal ><span style=3D"font-family:宋体;color:rgb(0,0,0);font-style:normal;
=20font-size:11.0000pt;mso-font-kerning:0.0000pt;" ><o:p>&nbsp;</o:p></span></p></td><td width=3D338  valign=3Dcenter  nowrap  style=3D"width:169.0000pt;padding:0.5000pt 0.5000pt 0.0000pt 0.5000pt ;border-left:none;
=20mso-border-left-alt:none;border-right:none;mso-border-right-alt:none;
=20border-top:none;mso-border-top-alt:none;border-bottom:none;
=20mso-border-bottom-alt:none;" ><p class=3DMsoNormal ><span style=3D"font-family:宋体;color:rgb(0,0,0);font-style:normal;
=20font-size:11.0000pt;mso-font-kerning:0.0000pt;" ><o:p>&nbsp;</o:p></span></p></td><td width=3D118  valign=3Dtop  style=3D"width:59.3000pt;padding:0.5000pt 0.5000pt 0.0000pt 0.5000pt ;border-left:1.0000pt solid windowtext;
=20mso-border-left-alt:1.0000pt solid windowtext;border-right:1.0000pt solid windowtext;mso-border-right-alt:1.0000pt solid windowtext;
=20border-top:none;mso-border-top-alt:1.0000pt solid windowtext;border-bottom:1.0000pt solid windowtext;
=20mso-border-bottom-alt:1.0000pt solid windowtext;" ><p class=3DMsoNormal  align=3Dcenter  style=3D"text-align:center;" ><span style=3D"font-family:'Times New Roman';mso-fareast-font-family:宋体;color:rgb(0,0,0);
=20font-style:normal;font-size:10.5000pt;mso-font-kerning:0.0000pt;" ><o:p>&nbsp;</o:p></span></p></td><td width=3D101  valign=3Dtop  style=3D"width:50.5000pt;padding:0.5000pt 0.5000pt 0.0000pt 0.5000pt ;border-left:none;
=20mso-border-left-alt:none;border-right:1.0000pt solid windowtext;mso-border-right-alt:1.0000pt solid windowtext;
=20border-top:none;mso-border-top-alt:1.0000pt solid windowtext;border-bottom:1.0000pt solid windowtext;
=20mso-border-bottom-alt:1.0000pt solid windowtext;" ><p class=3DMsoNormal  align=3Dcenter  style=3D"mso-pagination:widow-orphan;text-align:center;vertical-align:top;" ><span style=3D"mso-spacerun:'yes';font-family:'Times New Roman';mso-fareast-font-family:宋体;
=20color:rgb(0,0,0);font-style:normal;font-size:10.5000pt;
=20mso-font-kerning:0.0000pt;" >41.18</span><span style=3D"font-family:'Times New Roman';mso-fareast-font-family:宋体;color:rgb(0,0,0);
=20font-style:normal;font-size:10.5000pt;mso-font-kerning:0.0000pt;" ><o:p></o:p></span></p></td><td width=3D105  valign=3Dtop  style=3D"width:52.9500pt;padding:0.5000pt 0.5000pt 0.0000pt 0.5000pt ;border-left:none;
=20mso-border-left-alt:none;border-right:1.0000pt solid windowtext;mso-border-right-alt:1.0000pt solid windowtext;
=20border-top:none;mso-border-top-alt:1.0000pt solid windowtext;border-bottom:1.0000pt solid windowtext;
=20mso-border-bottom-alt:1.0000pt solid windowtext;" ><p class=3DMsoNormal  align=3Dcenter  style=3D"mso-pagination:widow-orphan;text-align:center;vertical-align:top;" ><span style=3D"mso-spacerun:'yes';font-family:'Times New Roman';mso-fareast-font-family:宋体;
=20color:rgb(0,0,0);font-style:normal;font-size:10.5000pt;
=20mso-font-kerning:0.0000pt;" >55.83</span><span style=3D"font-family:'Times New Roman';mso-fareast-font-family:宋体;color:rgb(0,0,0);
=20font-style:normal;font-size:10.5000pt;mso-font-kerning:0.0000pt;" ><o:p></o:p></span></p></td><td width=3D111  valign=3Dtop  style=3D"width:55.5500pt;padding:0.5000pt 0.5000pt 0.0000pt 0.5000pt ;border-left:none;
=20mso-border-left-alt:none;border-right:1.0000pt solid windowtext;mso-border-right-alt:1.0000pt solid windowtext;
=20border-top:none;mso-border-top-alt:1.0000pt solid windowtext;border-bottom:1.0000pt solid windowtext;
=20mso-border-bottom-alt:1.0000pt solid windowtext;" ><p class=3DMsoNormal  align=3Dcenter  style=3D"mso-pagination:widow-orphan;text-align:center;vertical-align:top;" ><span style=3D"mso-spacerun:'yes';font-family:'Times New Roman';mso-fareast-font-family:宋体;
=20color:rgb(0,0,0);font-style:normal;font-size:10.5000pt;
=20mso-font-kerning:0.0000pt;" >44.33</span><span style=3D"font-family:'Times New Roman';mso-fareast-font-family:宋体;color:rgb(0,0,0);
=20font-style:normal;font-size:10.5000pt;mso-font-kerning:0.0000pt;" ><o:p></o:p></span></p></td><td width=3D96  valign=3Dcenter  nowrap  style=3D"width:48.0000pt;padding:0.5000pt 0.5000pt 0.0000pt 0.5000pt ;border-left:none;
=20mso-border-left-alt:none;border-right:none;mso-border-right-alt:none;
=20border-top:none;mso-border-top-alt:none;border-bottom:none;
=20mso-border-bottom-alt:none;" ><p class=3DMsoNormal ><span style=3D"font-family:宋体;color:rgb(0,0,0);font-style:normal;
=20font-size:11.0000pt;mso-font-kerning:0.0000pt;" ><o:p>&nbsp;</o:p></span></p></td></tr><tr style=3D"height:14.7500pt;" ><td width=3D797  valign=3Dcenter  nowrap  colspan=3D6  style=3D"width:398.7000pt;padding:0.5000pt 0.5000pt 0.0000pt 0.5000pt ;border-left:none;
=20mso-border-left-alt:none;border-right:none;mso-border-right-alt:none;
=20border-top:none;mso-border-top-alt:none;border-bottom:none;
=20mso-border-bottom-alt:none;" ><p class=3DMsoNormal ><span style=3D"font-family:宋体;color:rgb(0,0,0);font-style:normal;
=20font-size:11.0000pt;mso-font-kerning:0.0000pt;" ><o:p>&nbsp;</o:p></span></p></td><td width=3D338  valign=3Dcenter  nowrap  style=3D"width:169.0000pt;padding:0.5000pt 0.5000pt 0.0000pt 0.5000pt ;border-left:none;
=20mso-border-left-alt:none;border-right:none;mso-border-right-alt:none;
=20border-top:none;mso-border-top-alt:none;border-bottom:none;
=20mso-border-bottom-alt:none;" ><p class=3DMsoNormal ><b><span style=3D"font-family:'Times New Roman';mso-fareast-font-family:宋体;color:rgb(0,0,0);
=20font-weight:bold;font-style:normal;font-size:11.0000pt;
=20mso-font-kerning:0.0000pt;" ><o:p>&nbsp;</o:p></span></b></p></td><td width=3D532  valign=3Dcenter  nowrap  colspan=3D5  style=3D"width:266.3000pt;padding:0.5000pt 0.5000pt 0.0000pt 0.5000pt ;border-left:none;
=20mso-border-left-alt:none;border-right:none;mso-border-right-alt:none;
=20border-top:none;mso-border-top-alt:none;border-bottom:none;
=20mso-border-bottom-alt:none;" ><p class=3DMsoNormal ><span style=3D"font-family:宋体;color:rgb(0,0,0);font-style:normal;
=20font-size:11.0000pt;mso-font-kerning:0.0000pt;" ><o:p>&nbsp;</o:p></span></p></td></tr><tr style=3D"height:14.7500pt;" ><td width=3D297  valign=3Dcenter  nowrap  style=3D"width:148.5500pt;padding:0.5000pt 0.5000pt 0.0000pt 0.5000pt ;border-left:none;
=20mso-border-left-alt:none;border-right:none;mso-border-right-alt:none;
=20border-top:none;mso-border-top-alt:none;border-bottom:none;
=20mso-border-bottom-alt:none;" ><p class=3DMsoNormal  style=3D"mso-pagination:widow-orphan;text-align:left;vertical-align:middle;" ><b><span style=3D"mso-spacerun:'yes';font-family:'Times New Roman';mso-fareast-font-family:宋体;
=20color:rgb(0,0,0);font-weight:bold;font-style:normal;
=20font-size:11.0000pt;mso-font-kerning:0.0000pt;" >Propionate (mmol/l)</span></b><b><span style=3D"font-family:'Times New Roman';mso-fareast-font-family:宋体;color:rgb(0,0,0);
=20font-weight:bold;font-style:normal;font-size:11.0000pt;
=20mso-font-kerning:0.0000pt;" ><o:p></o:p></span></b></p></td><td width=3D109  valign=3Dtop  style=3D"width:54.9000pt;padding:0.5000pt 0.5000pt 0.0000pt 0.5000pt ;border-left:1.0000pt solid windowtext;
=20mso-border-left-alt:1.0000pt solid windowtext;border-right:1.0000pt solid windowtext;mso-border-right-alt:1.0000pt solid windowtext;
=20border-top:1.0000pt solid windowtext;mso-border-top-alt:1.0000pt solid windowtext;border-bottom:1.0000pt solid windowtext;
=20mso-border-bottom-alt:1.0000pt solid windowtext;" ><p class=3DMsoNormal  align=3Dcenter  style=3D"mso-pagination:widow-orphan;text-align:center;vertical-align:top;" ><span style=3D"mso-spacerun:'yes';font-family:'Times New Roman';mso-fareast-font-family:宋体;
=20color:rgb(0,0,0);font-style:normal;font-size:10.5000pt;
=20mso-font-kerning:0.0000pt;" >Time<font face=3D"宋体" >（</font><font face=3D"Times New Roman" >d</font><font face=3D"宋体" >）</font></span><span style=3D"font-family:'Times New Roman';mso-fareast-font-family:宋体;color:rgb(0,0,0);
=20font-style:normal;font-size:10.5000pt;mso-font-kerning:0.0000pt;" ><o:p></o:p></span></p></td><td width=3D163  valign=3Dtop  style=3D"width:81.9500pt;padding:0.5000pt 0.5000pt 0.0000pt 0.5000pt ;border-left:none;
=20mso-border-left-alt:none;border-right:1.0000pt solid windowtext;mso-border-right-alt:1.0000pt solid windowtext;
=20border-top:1.0000pt solid windowtext;mso-border-top-alt:1.0000pt solid windowtext;border-bottom:1.0000pt solid windowtext;
=20mso-border-bottom-alt:1.0000pt solid windowtext;" ><p class=3DMsoNormal  align=3Dcenter  style=3D"mso-pagination:widow-orphan;text-align:center;vertical-align:top;" ><span style=3D"mso-spacerun:'yes';font-family:'Times New Roman';mso-fareast-font-family:宋体;
=20color:rgb(0,0,0);font-style:normal;font-size:10.5000pt;
=20mso-font-kerning:0.0000pt;" >Group &#8544;</span><span style=3D"font-family:'Times New Roman';mso-fareast-font-family:宋体;color:rgb(0,0,0);
=20font-style:normal;font-size:10.5000pt;mso-font-kerning:0.0000pt;" ><o:p></o:p></span></p></td><td width=3D108  valign=3Dtop  style=3D"width:54.1000pt;padding:0.5000pt 0.5000pt 0.0000pt 0.5000pt ;border-left:none;
=20mso-border-left-alt:none;border-right:1.0000pt solid windowtext;mso-border-right-alt:1.0000pt solid windowtext;
=20border-top:1.0000pt solid windowtext;mso-border-top-alt:1.0000pt solid windowtext;border-bottom:1.0000pt solid windowtext;
=20mso-border-bottom-alt:1.0000pt solid windowtext;" ><p class=3DMsoNormal  align=3Dcenter  style=3D"mso-pagination:widow-orphan;text-align:center;vertical-align:top;" ><span style=3D"mso-spacerun:'yes';font-family:'Times New Roman';mso-fareast-font-family:宋体;
=20color:rgb(0,0,0);font-style:normal;font-size:10.5000pt;
=20mso-font-kerning:0.0000pt;" >Group &#8545;</span><span style=3D"font-family:'Times New Roman';mso-fareast-font-family:宋体;color:rgb(0,0,0);
=20font-style:normal;font-size:10.5000pt;mso-font-kerning:0.0000pt;" ><o:p></o:p></span></p></td><td width=3D114  valign=3Dtop  style=3D"width:57.2000pt;padding:0.5000pt 0.5000pt 0.0000pt 0.5000pt ;border-left:none;
=20mso-border-left-alt:none;border-right:1.0000pt solid windowtext;mso-border-right-alt:1.0000pt solid windowtext;
=20border-top:1.0000pt solid windowtext;mso-border-top-alt:1.0000pt solid windowtext;border-bottom:1.0000pt solid windowtext;
=20mso-border-bottom-alt:1.0000pt solid windowtext;" ><p class=3DMsoNormal  align=3Dcenter  style=3D"mso-pagination:widow-orphan;text-align:center;vertical-align:top;" ><span style=3D"mso-spacerun:'yes';font-family:'Times New Roman';mso-fareast-font-family:宋体;
=20color:rgb(0,0,0);font-style:normal;font-size:10.5000pt;
=20mso-font-kerning:0.0000pt;" >Group &#8546;</span><span style=3D"font-family:'Times New Roman';mso-fareast-font-family:宋体;color:rgb(0,0,0);
=20font-style:normal;font-size:10.5000pt;mso-font-kerning:0.0000pt;" ><o:p></o:p></span></p></td><td width=3D4  valign=3Dcenter  nowrap  style=3D"width:2.0000pt;padding:0.5000pt 0.5000pt 0.0000pt 0.5000pt ;border-left:none;
=20mso-border-left-alt:none;border-right:none;mso-border-right-alt:none;
=20border-top:none;mso-border-top-alt:none;border-bottom:none;
=20mso-border-bottom-alt:none;" ><p class=3DMsoNormal ><span style=3D"font-family:宋体;color:rgb(0,0,0);font-style:normal;
=20font-size:11.0000pt;mso-font-kerning:0.0000pt;" ><o:p>&nbsp;</o:p></span></p></td><td width=3D338  valign=3Dcenter  nowrap  style=3D"width:169.0000pt;padding:0.5000pt 0.5000pt 0.0000pt 0.5000pt ;border-left:none;
=20mso-border-left-alt:none;border-right:none;mso-border-right-alt:none;
=20border-top:none;mso-border-top-alt:none;border-bottom:none;
=20mso-border-bottom-alt:none;" ><p class=3DMsoNormal  style=3D"mso-pagination:widow-orphan;text-align:left;vertical-align:middle;" ><b><span style=3D"mso-spacerun:'yes';font-family:'Times New Roman';mso-fareast-font-family:宋体;
=20color:rgb(0,0,0);font-weight:bold;font-style:normal;
=20font-size:11.0000pt;mso-font-kerning:0.0000pt;" >Butyrate (mmol/l)</span></b><b><span style=3D"font-family:'Times New Roman';mso-fareast-font-family:宋体;color:rgb(0,0,0);
=20font-weight:bold;font-style:normal;font-size:11.0000pt;
=20mso-font-kerning:0.0000pt;" ><o:p></o:p></span></b></p></td><td width=3D118  valign=3Dtop  style=3D"width:59.3000pt;padding:0.5000pt 0.5000pt 0.0000pt 0.5000pt ;border-left:1.0000pt solid windowtext;
=20mso-border-left-alt:1.0000pt solid windowtext;border-right:1.0000pt solid windowtext;mso-border-right-alt:1.0000pt solid windowtext;
=20border-top:1.0000pt solid windowtext;mso-border-top-alt:1.0000pt solid windowtext;border-bottom:1.0000pt solid windowtext;
=20mso-border-bottom-alt:1.0000pt solid windowtext;" ><p class=3DMsoNormal  align=3Dcenter  style=3D"mso-pagination:widow-orphan;text-align:center;vertical-align:top;" ><span style=3D"mso-spacerun:'yes';font-family:'Times New Roman';mso-fareast-font-family:宋体;
=20color:rgb(0,0,0);font-style:normal;font-size:10.5000pt;
=20mso-font-kerning:0.0000pt;" >Time<font face=3D"宋体" >（</font><font face=3D"Times New Roman" >d</font><font face=3D"宋体" >）</font></span><span style=3D"font-family:'Times New Roman';mso-fareast-font-family:宋体;color:rgb(0,0,0);
=20font-style:normal;font-size:10.5000pt;mso-font-kerning:0.0000pt;" ><o:p></o:p></span></p></td><td width=3D101  valign=3Dtop  style=3D"width:50.5000pt;padding:0.5000pt 0.5000pt 0.0000pt 0.5000pt ;border-left:none;
=20mso-border-left-alt:none;border-right:1.0000pt solid windowtext;mso-border-right-alt:1.0000pt solid windowtext;
=20border-top:1.0000pt solid windowtext;mso-border-top-alt:1.0000pt solid windowtext;border-bottom:1.0000pt solid windowtext;
=20mso-border-bottom-alt:1.0000pt solid windowtext;" ><p class=3DMsoNormal  align=3Dcenter  style=3D"mso-pagination:widow-orphan;text-align:center;vertical-align:top;" ><span style=3D"mso-spacerun:'yes';font-family:'Times New Roman';mso-fareast-font-family:宋体;
=20color:rgb(0,0,0);font-style:normal;font-size:10.5000pt;
=20mso-font-kerning:0.0000pt;" >Group &#8544;</span><span style=3D"font-family:'Times New Roman';mso-fareast-font-family:宋体;color:rgb(0,0,0);
=20font-style:normal;font-size:10.5000pt;mso-font-kerning:0.0000pt;" ><o:p></o:p></span></p></td><td width=3D105  valign=3Dtop  style=3D"width:52.9500pt;padding:0.5000pt 0.5000pt 0.0000pt 0.5000pt ;border-left:none;
=20mso-border-left-alt:none;border-right:1.0000pt solid windowtext;mso-border-right-alt:1.0000pt solid windowtext;
=20border-top:1.0000pt solid windowtext;mso-border-top-alt:1.0000pt solid windowtext;border-bottom:1.0000pt solid windowtext;
=20mso-border-bottom-alt:1.0000pt solid windowtext;" ><p class=3DMsoNormal  align=3Dcenter  style=3D"mso-pagination:widow-orphan;text-align:center;vertical-align:top;" ><span style=3D"mso-spacerun:'yes';font-family:'Times New Roman';mso-fareast-font-family:宋体;
=20color:rgb(0,0,0);font-style:normal;font-size:10.5000pt;
=20mso-font-kerning:0.0000pt;" >Group &#8545;</span><span style=3D"font-family:'Times New Roman';mso-fareast-font-family:宋体;color:rgb(0,0,0);
=20font-style:normal;font-size:10.5000pt;mso-font-kerning:0.0000pt;" ><o:p></o:p></span></p></td><td width=3D111  valign=3Dtop  style=3D"width:55.5500pt;padding:0.5000pt 0.5000pt 0.0000pt 0.5000pt ;border-left:none;
=20mso-border-left-alt:none;border-right:1.0000pt solid windowtext;mso-border-right-alt:1.0000pt solid windowtext;
=20border-top:1.0000pt solid windowtext;mso-border-top-alt:1.0000pt solid windowtext;border-bottom:1.0000pt solid windowtext;
=20mso-border-bottom-alt:1.0000pt solid windowtext;" ><p class=3DMsoNormal  align=3Dcenter  style=3D"mso-pagination:widow-orphan;text-align:center;vertical-align:top;" ><span style=3D"mso-spacerun:'yes';font-family:'Times New Roman';mso-fareast-font-family:宋体;
=20color:rgb(0,0,0);font-style:normal;font-size:10.5000pt;
=20mso-font-kerning:0.0000pt;" >Group &#8546;</span><span style=3D"font-family:'Times New Roman';mso-fareast-font-family:宋体;color:rgb(0,0,0);
=20font-style:normal;font-size:10.5000pt;mso-font-kerning:0.0000pt;" ><o:p></o:p></span></p></td><td width=3D96  valign=3Dcenter  nowrap  style=3D"width:48.0000pt;padding:0.5000pt 0.5000pt 0.0000pt 0.5000pt ;border-left:none;
=20mso-border-left-alt:none;border-right:none;mso-border-right-alt:none;
=20border-top:none;mso-border-top-alt:none;border-bottom:none;
=20mso-border-bottom-alt:none;" ><p class=3DMsoNormal ><span style=3D"font-family:宋体;color:rgb(0,0,0);font-style:normal;
=20font-size:11.0000pt;mso-font-kerning:0.0000pt;" ><o:p>&nbsp;</o:p></span></p></td></tr><tr style=3D"height:14.7500pt;" ><td width=3D297  valign=3Dcenter  nowrap  style=3D"width:148.5500pt;padding:0.5000pt 0.5000pt 0.0000pt 0.5000pt ;border-left:none;
=20mso-border-left-alt:none;border-right:none;mso-border-right-alt:none;
=20border-top:none;mso-border-top-alt:none;border-bottom:none;
=20mso-border-bottom-alt:none;" ><p class=3DMsoNormal ><span style=3D"font-family:宋体;color:rgb(0,0,0);font-style:normal;
=20font-size:11.0000pt;mso-font-kerning:0.0000pt;" ><o:p>&nbsp;</o:p></span></p></td><td width=3D109  valign=3Dtop  style=3D"width:54.9000pt;padding:0.5000pt 0.5000pt 0.0000pt 0.5000pt ;border-left:1.0000pt solid windowtext;
=20mso-border-left-alt:1.0000pt solid windowtext;border-right:1.0000pt solid windowtext;mso-border-right-alt:1.0000pt solid windowtext;
=20border-top:none;mso-border-top-alt:none;border-bottom:1.0000pt solid windowtext;
=20mso-border-bottom-alt:1.0000pt solid windowtext;" ><p class=3DMsoNormal  align=3Dcenter  style=3D"mso-pagination:widow-orphan;text-align:center;vertical-align:top;" ><span style=3D"font-family:'Times New Roman';mso-fareast-font-family:宋体;color:rgb(0,0,0);
=20font-style:normal;font-size:11.0000pt;mso-font-kerning:0.0000pt;" >0</span><span style=3D"font-family:'Times New Roman';mso-fareast-font-family:宋体;color:rgb(0,0,0);
=20font-style:normal;font-size:11.0000pt;mso-font-kerning:0.0000pt;" ><o:p></o:p></span></p></td><td width=3D163  valign=3Dbottom  style=3D"width:81.9500pt;padding:0.5000pt 0.5000pt 0.0000pt 0.5000pt ;border-left:none;
=20mso-border-left-alt:none;border-right:1.0000pt solid windowtext;mso-border-right-alt:1.0000pt solid windowtext;
=20border-top:none;mso-border-top-alt:none;border-bottom:1.0000pt solid windowtext;
=20mso-border-bottom-alt:1.0000pt solid windowtext;" ><p class=3DMsoNormal  align=3Dcenter  style=3D"mso-pagination:widow-orphan;text-align:center;vertical-align:bottom;" ><span style=3D"mso-spacerun:'yes';font-family:'Times New Roman';mso-fareast-font-family:宋体;
=20color:rgb(0,0,0);font-style:normal;font-size:11.0000pt;
=20mso-font-kerning:0.0000pt;" >14.81</span><span style=3D"font-family:'Times New Roman';mso-fareast-font-family:宋体;color:rgb(0,0,0);
=20font-style:normal;font-size:11.0000pt;mso-font-kerning:0.0000pt;" ><o:p></o:p></span></p></td><td width=3D108  valign=3Dtop  style=3D"width:54.1000pt;padding:0.5000pt 0.5000pt 0.0000pt 0.5000pt ;border-left:none;
=20mso-border-left-alt:none;border-right:1.0000pt solid windowtext;mso-border-right-alt:1.0000pt solid windowtext;
=20border-top:none;mso-border-top-alt:none;border-bottom:1.0000pt solid windowtext;
=20mso-border-bottom-alt:1.0000pt solid windowtext;" ><p class=3DMsoNormal  align=3Dcenter  style=3D"mso-pagination:widow-orphan;text-align:center;vertical-align:top;" ><span style=3D"mso-spacerun:'yes';font-family:'Times New Roman';mso-fareast-font-family:宋体;
=20color:rgb(0,0,0);font-style:normal;font-size:11.0000pt;
=20mso-font-kerning:0.0000pt;" >15.68</span><span style=3D"font-family:'Times New Roman';mso-fareast-font-family:宋体;color:rgb(0,0,0);
=20font-style:normal;font-size:11.0000pt;mso-font-kerning:0.0000pt;" ><o:p></o:p></span></p></td><td width=3D114  valign=3Dbottom  style=3D"width:57.2000pt;padding:0.5000pt 0.5000pt 0.0000pt 0.5000pt ;border-left:none;
=20mso-border-left-alt:none;border-right:1.0000pt solid windowtext;mso-border-right-alt:1.0000pt solid windowtext;
=20border-top:none;mso-border-top-alt:none;border-bottom:1.0000pt solid windowtext;
=20mso-border-bottom-alt:1.0000pt solid windowtext;" ><p class=3DMsoNormal  align=3Dcenter  style=3D"mso-pagination:widow-orphan;text-align:center;vertical-align:bottom;" ><span style=3D"mso-spacerun:'yes';font-family:'Times New Roman';mso-fareast-font-family:宋体;
=20color:rgb(0,0,0);font-style:normal;font-size:11.0000pt;
=20mso-font-kerning:0.0000pt;" >15.23</span><span style=3D"font-family:'Times New Roman';mso-fareast-font-family:宋体;color:rgb(0,0,0);
=20font-style:normal;font-size:11.0000pt;mso-font-kerning:0.0000pt;" ><o:p></o:p></span></p></td><td width=3D342  valign=3Dcenter  nowrap  colspan=3D2  style=3D"width:171.0000pt;padding:0.5000pt 0.5000pt 0.0000pt 0.5000pt ;border-left:none;
=20mso-border-left-alt:none;border-right:none;mso-border-right-alt:none;
=20border-top:none;mso-border-top-alt:none;border-bottom:none;
=20mso-border-bottom-alt:none;" ><p class=3DMsoNormal ><span style=3D"font-family:宋体;color:rgb(0,0,0);font-style:normal;
=20font-size:11.0000pt;mso-font-kerning:0.0000pt;" ><o:p>&nbsp;</o:p></span></p></td><td width=3D118  valign=3Dtop  style=3D"width:59.3000pt;padding:0.5000pt 0.5000pt 0.0000pt 0.5000pt ;border-left:1.0000pt solid windowtext;
=20mso-border-left-alt:1.0000pt solid windowtext;border-right:1.0000pt solid windowtext;mso-border-right-alt:1.0000pt solid windowtext;
=20border-top:none;mso-border-top-alt:none;border-bottom:1.0000pt solid windowtext;
=20mso-border-bottom-alt:1.0000pt solid windowtext;" ><p class=3DMsoNormal  align=3Dcenter  style=3D"mso-pagination:widow-orphan;text-align:center;vertical-align:top;" ><span style=3D"font-family:'Times New Roman';mso-fareast-font-family:宋体;color:rgb(0,0,0);
=20font-style:normal;font-size:10.5000pt;mso-font-kerning:0.0000pt;" >0</span><span style=3D"font-family:'Times New Roman';mso-fareast-font-family:宋体;color:rgb(0,0,0);
=20font-style:normal;font-size:10.5000pt;mso-font-kerning:0.0000pt;" ><o:p></o:p></span></p></td><td width=3D101  valign=3Dbottom  style=3D"width:50.5000pt;padding:0.5000pt 0.5000pt 0.0000pt 0.5000pt ;border-left:none;
=20mso-border-left-alt:none;border-right:1.0000pt solid windowtext;mso-border-right-alt:1.0000pt solid windowtext;
=20border-top:none;mso-border-top-alt:none;border-bottom:1.0000pt solid windowtext;
=20mso-border-bottom-alt:1.0000pt solid windowtext;" ><p class=3DMsoNormal  align=3Dcenter  style=3D"mso-pagination:widow-orphan;text-align:center;vertical-align:bottom;" ><span style=3D"mso-spacerun:'yes';font-family:'Times New Roman';mso-fareast-font-family:宋体;
=20color:rgb(0,0,0);font-style:normal;font-size:11.0000pt;
=20mso-font-kerning:0.0000pt;" >8.52</span><span style=3D"font-family:'Times New Roman';mso-fareast-font-family:宋体;color:rgb(0,0,0);
=20font-style:normal;font-size:11.0000pt;mso-font-kerning:0.0000pt;" ><o:p></o:p></span></p></td><td width=3D105  valign=3Dbottom  style=3D"width:52.9500pt;padding:0.5000pt 0.5000pt 0.0000pt 0.5000pt ;border-left:none;
=20mso-border-left-alt:none;border-right:1.0000pt solid windowtext;mso-border-right-alt:1.0000pt solid windowtext;
=20border-top:none;mso-border-top-alt:none;border-bottom:1.0000pt solid windowtext;
=20mso-border-bottom-alt:1.0000pt solid windowtext;" ><p class=3DMsoNormal  align=3Dcenter  style=3D"mso-pagination:widow-orphan;text-align:center;vertical-align:bottom;" ><span style=3D"mso-spacerun:'yes';font-family:'Times New Roman';mso-fareast-font-family:宋体;
=20color:rgb(0,0,0);font-style:normal;font-size:11.0000pt;
=20mso-font-kerning:0.0000pt;" >8.58</span><span style=3D"font-family:'Times New Roman';mso-fareast-font-family:宋体;color:rgb(0,0,0);
=20font-style:normal;font-size:11.0000pt;mso-font-kerning:0.0000pt;" ><o:p></o:p></span></p></td><td width=3D111  valign=3Dtop  style=3D"width:55.5500pt;padding:0.5000pt 0.5000pt 0.0000pt 0.5000pt ;border-left:none;
=20mso-border-left-alt:none;border-right:1.0000pt solid windowtext;mso-border-right-alt:1.0000pt solid windowtext;
=20border-top:none;mso-border-top-alt:none;border-bottom:1.0000pt solid windowtext;
=20mso-border-bottom-alt:1.0000pt solid windowtext;" ><p class=3DMsoNormal  align=3Dcenter  style=3D"mso-pagination:widow-orphan;text-align:center;vertical-align:top;" ><span style=3D"mso-spacerun:'yes';font-family:'Times New Roman';mso-fareast-font-family:宋体;
=20color:rgb(0,0,0);font-style:normal;font-size:10.5000pt;
=20mso-font-kerning:0.0000pt;" >8.8</span><span style=3D"font-family:'Times New Roman';mso-fareast-font-family:宋体;color:rgb(0,0,0);
=20font-style:normal;font-size:10.5000pt;mso-font-kerning:0.0000pt;" ><o:p></o:p></span></p></td><td width=3D96  valign=3Dcenter  nowrap  style=3D"width:48.0000pt;padding:0.5000pt 0.5000pt 0.0000pt 0.5000pt ;border-left:none;
=20mso-border-left-alt:none;border-right:none;mso-border-right-alt:none;
=20border-top:none;mso-border-top-alt:none;border-bottom:none;
=20mso-border-bottom-alt:none;" ><p class=3DMsoNormal ><span style=3D"font-family:宋体;color:rgb(0,0,0);font-style:normal;
=20font-size:11.0000pt;mso-font-kerning:0.0000pt;" ><o:p>&nbsp;</o:p></span></p></td></tr><tr style=3D"height:14.7500pt;" ><td width=3D297  valign=3Dcenter  nowrap  style=3D"width:148.5500pt;padding:0.5000pt 0.5000pt 0.0000pt 0.5000pt ;border-left:none;
=20mso-border-left-alt:none;border-right:none;mso-border-right-alt:none;
=20border-top:none;mso-border-top-alt:none;border-bottom:none;
=20mso-border-bottom-alt:none;" ><p class=3DMsoNormal ><span style=3D"font-family:宋体;color:rgb(0,0,0);font-style:normal;
=20font-size:11.0000pt;mso-font-kerning:0.0000pt;" ><o:p>&nbsp;</o:p></span></p></td><td width=3D109  valign=3Dtop  style=3D"width:54.9000pt;padding:0.5000pt 0.5000pt 0.0000pt 0.5000pt ;border-left:1.0000pt solid windowtext;
=20mso-border-left-alt:1.0000pt solid windowtext;border-right:1.0000pt solid windowtext;mso-border-right-alt:1.0000pt solid windowtext;
=20border-top:none;mso-border-top-alt:none;border-bottom:1.0000pt solid windowtext;
=20mso-border-bottom-alt:1.0000pt solid windowtext;" ><p class=3DMsoNormal  align=3Dcenter  style=3D"text-align:center;" ><span style=3D"font-family:'Times New Roman';mso-fareast-font-family:宋体;color:rgb(0,0,0);
=20font-style:normal;font-size:11.0000pt;mso-font-kerning:0.0000pt;" ><o:p>&nbsp;</o:p></span></p></td><td width=3D163  valign=3Dbottom  style=3D"width:81.9500pt;padding:0.5000pt 0.5000pt 0.0000pt 0.5000pt ;border-left:none;
=20mso-border-left-alt:none;border-right:1.0000pt solid windowtext;mso-border-right-alt:1.0000pt solid windowtext;
=20border-top:none;mso-border-top-alt:none;border-bottom:1.0000pt solid windowtext;
=20mso-border-bottom-alt:1.0000pt solid windowtext;" ><p class=3DMsoNormal  align=3Dcenter  style=3D"mso-pagination:widow-orphan;text-align:center;vertical-align:bottom;" ><span style=3D"mso-spacerun:'yes';font-family:'Times New Roman';mso-fareast-font-family:宋体;
=20color:rgb(0,0,0);font-style:normal;font-size:11.0000pt;
=20mso-font-kerning:0.0000pt;" >15.67</span><span style=3D"font-family:'Times New Roman';mso-fareast-font-family:宋体;color:rgb(0,0,0);
=20font-style:normal;font-size:11.0000pt;mso-font-kerning:0.0000pt;" ><o:p></o:p></span></p></td><td width=3D108  valign=3Dtop  style=3D"width:54.1000pt;padding:0.5000pt 0.5000pt 0.0000pt 0.5000pt ;border-left:none;
=20mso-border-left-alt:none;border-right:1.0000pt solid windowtext;mso-border-right-alt:1.0000pt solid windowtext;
=20border-top:none;mso-border-top-alt:none;border-bottom:1.0000pt solid windowtext;
=20mso-border-bottom-alt:1.0000pt solid windowtext;" ><p class=3DMsoNormal  align=3Dcenter  style=3D"mso-pagination:widow-orphan;text-align:center;vertical-align:top;" ><span style=3D"mso-spacerun:'yes';font-family:'Times New Roman';mso-fareast-font-family:宋体;
=20color:rgb(0,0,0);font-style:normal;font-size:11.0000pt;
=20mso-font-kerning:0.0000pt;" >14.98</span><span style=3D"font-family:'Times New Roman';mso-fareast-font-family:宋体;color:rgb(0,0,0);
=20font-style:normal;font-size:11.0000pt;mso-font-kerning:0.0000pt;" ><o:p></o:p></span></p></td><td width=3D114  valign=3Dbottom  style=3D"width:57.2000pt;padding:0.5000pt 0.5000pt 0.0000pt 0.5000pt ;border-left:none;
=20mso-border-left-alt:none;border-right:1.0000pt solid windowtext;mso-border-right-alt:1.0000pt solid windowtext;
=20border-top:none;mso-border-top-alt:none;border-bottom:1.0000pt solid windowtext;
=20mso-border-bottom-alt:1.0000pt solid windowtext;" ><p class=3DMsoNormal  align=3Dcenter  style=3D"mso-pagination:widow-orphan;text-align:center;vertical-align:bottom;" ><span style=3D"mso-spacerun:'yes';font-family:'Times New Roman';mso-fareast-font-family:宋体;
=20color:rgb(0,0,0);font-style:normal;font-size:11.0000pt;
=20mso-font-kerning:0.0000pt;" >15.37</span><span style=3D"font-family:'Times New Roman';mso-fareast-font-family:宋体;color:rgb(0,0,0);
=20font-style:normal;font-size:11.0000pt;mso-font-kerning:0.0000pt;" ><o:p></o:p></span></p></td><td width=3D342  valign=3Dcenter  nowrap  colspan=3D2  style=3D"width:171.0000pt;padding:0.5000pt 0.5000pt 0.0000pt 0.5000pt ;border-left:none;
=20mso-border-left-alt:none;border-right:none;mso-border-right-alt:none;
=20border-top:none;mso-border-top-alt:none;border-bottom:none;
=20mso-border-bottom-alt:none;" ><p class=3DMsoNormal ><span style=3D"font-family:宋体;color:rgb(0,0,0);font-style:normal;
=20font-size:11.0000pt;mso-font-kerning:0.0000pt;" ><o:p>&nbsp;</o:p></span></p></td><td width=3D118  valign=3Dtop  style=3D"width:59.3000pt;padding:0.5000pt 0.5000pt 0.0000pt 0.5000pt ;border-left:1.0000pt solid windowtext;
=20mso-border-left-alt:1.0000pt solid windowtext;border-right:1.0000pt solid windowtext;mso-border-right-alt:1.0000pt solid windowtext;
=20border-top:none;mso-border-top-alt:none;border-bottom:1.0000pt solid windowtext;
=20mso-border-bottom-alt:1.0000pt solid windowtext;" ><p class=3DMsoNormal  align=3Dcenter  style=3D"text-align:center;" ><span style=3D"font-family:'Times New Roman';mso-fareast-font-family:宋体;color:rgb(0,0,0);
=20font-style:normal;font-size:10.5000pt;mso-font-kerning:0.0000pt;" ><o:p>&nbsp;</o:p></span></p></td><td width=3D101  valign=3Dbottom  style=3D"width:50.5000pt;padding:0.5000pt 0.5000pt 0.0000pt 0.5000pt ;border-left:none;
=20mso-border-left-alt:none;border-right:1.0000pt solid windowtext;mso-border-right-alt:1.0000pt solid windowtext;
=20border-top:none;mso-border-top-alt:none;border-bottom:1.0000pt solid windowtext;
=20mso-border-bottom-alt:1.0000pt solid windowtext;" ><p class=3DMsoNormal  align=3Dcenter  style=3D"mso-pagination:widow-orphan;text-align:center;vertical-align:bottom;" ><span style=3D"mso-spacerun:'yes';font-family:'Times New Roman';mso-fareast-font-family:宋体;
=20color:rgb(0,0,0);font-style:normal;font-size:11.0000pt;
=20mso-font-kerning:0.0000pt;" >8.5</span><span style=3D"font-family:'Times New Roman';mso-fareast-font-family:宋体;color:rgb(0,0,0);
=20font-style:normal;font-size:11.0000pt;mso-font-kerning:0.0000pt;" ><o:p></o:p></span></p></td><td width=3D105  valign=3Dbottom  style=3D"width:52.9500pt;padding:0.5000pt 0.5000pt 0.0000pt 0.5000pt ;border-left:none;
=20mso-border-left-alt:none;border-right:1.0000pt solid windowtext;mso-border-right-alt:1.0000pt solid windowtext;
=20border-top:none;mso-border-top-alt:none;border-bottom:1.0000pt solid windowtext;
=20mso-border-bottom-alt:1.0000pt solid windowtext;" ><p class=3DMsoNormal  align=3Dcenter  style=3D"mso-pagination:widow-orphan;text-align:center;vertical-align:bottom;" ><span style=3D"mso-spacerun:'yes';font-family:'Times New Roman';mso-fareast-font-family:宋体;
=20color:rgb(0,0,0);font-style:normal;font-size:11.0000pt;
=20mso-font-kerning:0.0000pt;" >8.68</span><span style=3D"font-family:'Times New Roman';mso-fareast-font-family:宋体;color:rgb(0,0,0);
=20font-style:normal;font-size:11.0000pt;mso-font-kerning:0.0000pt;" ><o:p></o:p></span></p></td><td width=3D111  valign=3Dtop  style=3D"width:55.5500pt;padding:0.5000pt 0.5000pt 0.0000pt 0.5000pt ;border-left:none;
=20mso-border-left-alt:none;border-right:1.0000pt solid windowtext;mso-border-right-alt:1.0000pt solid windowtext;
=20border-top:none;mso-border-top-alt:none;border-bottom:1.0000pt solid windowtext;
=20mso-border-bottom-alt:1.0000pt solid windowtext;" ><p class=3DMsoNormal  align=3Dcenter  style=3D"mso-pagination:widow-orphan;text-align:center;vertical-align:top;" ><span style=3D"mso-spacerun:'yes';font-family:'Times New Roman';mso-fareast-font-family:宋体;
=20color:rgb(0,0,0);font-style:normal;font-size:10.5000pt;
=20mso-font-kerning:0.0000pt;" >8.59</span><span style=3D"font-family:'Times New Roman';mso-fareast-font-family:宋体;color:rgb(0,0,0);
=20font-style:normal;font-size:10.5000pt;mso-font-kerning:0.0000pt;" ><o:p></o:p></span></p></td><td width=3D96  valign=3Dcenter  nowrap  style=3D"width:48.0000pt;padding:0.5000pt 0.5000pt 0.0000pt 0.5000pt ;border-left:none;
=20mso-border-left-alt:none;border-right:none;mso-border-right-alt:none;
=20border-top:none;mso-border-top-alt:none;border-bottom:none;
=20mso-border-bottom-alt:none;" ><p class=3DMsoNormal ><span style=3D"font-family:宋体;color:rgb(0,0,0);font-style:normal;
=20font-size:11.0000pt;mso-font-kerning:0.0000pt;" ><o:p>&nbsp;</o:p></span></p></td></tr><tr style=3D"height:14.7500pt;" ><td width=3D297  valign=3Dcenter  nowrap  style=3D"width:148.5500pt;padding:0.5000pt 0.5000pt 0.0000pt 0.5000pt ;border-left:none;
=20mso-border-left-alt:none;border-right:none;mso-border-right-alt:none;
=20border-top:none;mso-border-top-alt:none;border-bottom:none;
=20mso-border-bottom-alt:none;" ><p class=3DMsoNormal ><span style=3D"font-family:宋体;color:rgb(0,0,0);font-style:normal;
=20font-size:11.0000pt;mso-font-kerning:0.0000pt;" ><o:p>&nbsp;</o:p></span></p></td><td width=3D109  valign=3Dtop  style=3D"width:54.9000pt;padding:0.5000pt 0.5000pt 0.0000pt 0.5000pt ;border-left:1.0000pt solid windowtext;
=20mso-border-left-alt:1.0000pt solid windowtext;border-right:1.0000pt solid windowtext;mso-border-right-alt:1.0000pt solid windowtext;
=20border-top:none;mso-border-top-alt:none;border-bottom:1.0000pt solid windowtext;
=20mso-border-bottom-alt:1.0000pt solid windowtext;" ><p class=3DMsoNormal  align=3Dcenter  style=3D"text-align:center;" ><span style=3D"font-family:'Times New Roman';mso-fareast-font-family:宋体;color:rgb(0,0,0);
=20font-style:normal;font-size:11.0000pt;mso-font-kerning:0.0000pt;" ><o:p>&nbsp;</o:p></span></p></td><td width=3D163  valign=3Dbottom  style=3D"width:81.9500pt;padding:0.5000pt 0.5000pt 0.0000pt 0.5000pt ;border-left:none;
=20mso-border-left-alt:none;border-right:1.0000pt solid windowtext;mso-border-right-alt:1.0000pt solid windowtext;
=20border-top:none;mso-border-top-alt:none;border-bottom:1.0000pt solid windowtext;
=20mso-border-bottom-alt:1.0000pt solid windowtext;" ><p class=3DMsoNormal  align=3Dcenter  style=3D"mso-pagination:widow-orphan;text-align:center;vertical-align:bottom;" ><span style=3D"mso-spacerun:'yes';font-family:'Times New Roman';mso-fareast-font-family:宋体;
=20color:rgb(0,0,0);font-style:normal;font-size:11.0000pt;
=20mso-font-kerning:0.0000pt;" >15.42</span><span style=3D"font-family:'Times New Roman';mso-fareast-font-family:宋体;color:rgb(0,0,0);
=20font-style:normal;font-size:11.0000pt;mso-font-kerning:0.0000pt;" ><o:p></o:p></span></p></td><td width=3D108  valign=3Dtop  style=3D"width:54.1000pt;padding:0.5000pt 0.5000pt 0.0000pt 0.5000pt ;border-left:none;
=20mso-border-left-alt:none;border-right:1.0000pt solid windowtext;mso-border-right-alt:1.0000pt solid windowtext;
=20border-top:none;mso-border-top-alt:none;border-bottom:1.0000pt solid windowtext;
=20mso-border-bottom-alt:1.0000pt solid windowtext;" ><p class=3DMsoNormal  align=3Dcenter  style=3D"mso-pagination:widow-orphan;text-align:center;vertical-align:top;" ><span style=3D"mso-spacerun:'yes';font-family:'Times New Roman';mso-fareast-font-family:宋体;
=20color:rgb(0,0,0);font-style:normal;font-size:11.0000pt;
=20mso-font-kerning:0.0000pt;" >15.72</span><span style=3D"font-family:'Times New Roman';mso-fareast-font-family:宋体;color:rgb(0,0,0);
=20font-style:normal;font-size:11.0000pt;mso-font-kerning:0.0000pt;" ><o:p></o:p></span></p></td><td width=3D114  valign=3Dbottom  style=3D"width:57.2000pt;padding:0.5000pt 0.5000pt 0.0000pt 0.5000pt ;border-left:none;
=20mso-border-left-alt:none;border-right:1.0000pt solid windowtext;mso-border-right-alt:1.0000pt solid windowtext;
=20border-top:none;mso-border-top-alt:none;border-bottom:1.0000pt solid windowtext;
=20mso-border-bottom-alt:1.0000pt solid windowtext;" ><p class=3DMsoNormal  align=3Dcenter  style=3D"mso-pagination:widow-orphan;text-align:center;vertical-align:bottom;" ><span style=3D"mso-spacerun:'yes';font-family:'Times New Roman';mso-fareast-font-family:宋体;
=20color:rgb(0,0,0);font-style:normal;font-size:11.0000pt;
=20mso-font-kerning:0.0000pt;" >15.48</span><span style=3D"font-family:'Times New Roman';mso-fareast-font-family:宋体;color:rgb(0,0,0);
=20font-style:normal;font-size:11.0000pt;mso-font-kerning:0.0000pt;" ><o:p></o:p></span></p></td><td width=3D342  valign=3Dcenter  nowrap  colspan=3D2  style=3D"width:171.0000pt;padding:0.5000pt 0.5000pt 0.0000pt 0.5000pt ;border-left:none;
=20mso-border-left-alt:none;border-right:none;mso-border-right-alt:none;
=20border-top:none;mso-border-top-alt:none;border-bottom:none;
=20mso-border-bottom-alt:none;" ><p class=3DMsoNormal ><span style=3D"font-family:宋体;color:rgb(0,0,0);font-style:normal;
=20font-size:11.0000pt;mso-font-kerning:0.0000pt;" ><o:p>&nbsp;</o:p></span></p></td><td width=3D118  valign=3Dtop  style=3D"width:59.3000pt;padding:0.5000pt 0.5000pt 0.0000pt 0.5000pt ;border-left:1.0000pt solid windowtext;
=20mso-border-left-alt:1.0000pt solid windowtext;border-right:1.0000pt solid windowtext;mso-border-right-alt:1.0000pt solid windowtext;
=20border-top:none;mso-border-top-alt:none;border-bottom:1.0000pt solid windowtext;
=20mso-border-bottom-alt:1.0000pt solid windowtext;" ><p class=3DMsoNormal  align=3Dcenter  style=3D"text-align:center;" ><span style=3D"font-family:'Times New Roman';mso-fareast-font-family:宋体;color:rgb(0,0,0);
=20font-style:normal;font-size:10.5000pt;mso-font-kerning:0.0000pt;" ><o:p>&nbsp;</o:p></span></p></td><td width=3D101  valign=3Dbottom  style=3D"width:50.5000pt;padding:0.5000pt 0.5000pt 0.0000pt 0.5000pt ;border-left:none;
=20mso-border-left-alt:none;border-right:1.0000pt solid windowtext;mso-border-right-alt:1.0000pt solid windowtext;
=20border-top:none;mso-border-top-alt:none;border-bottom:1.0000pt solid windowtext;
=20mso-border-bottom-alt:1.0000pt solid windowtext;" ><p class=3DMsoNormal  align=3Dcenter  style=3D"mso-pagination:widow-orphan;text-align:center;vertical-align:bottom;" ><span style=3D"mso-spacerun:'yes';font-family:'Times New Roman';mso-fareast-font-family:宋体;
=20color:rgb(0,0,0);font-style:normal;font-size:11.0000pt;
=20mso-font-kerning:0.0000pt;" >8.69</span><span style=3D"font-family:'Times New Roman';mso-fareast-font-family:宋体;color:rgb(0,0,0);
=20font-style:normal;font-size:11.0000pt;mso-font-kerning:0.0000pt;" ><o:p></o:p></span></p></td><td width=3D105  valign=3Dbottom  style=3D"width:52.9500pt;padding:0.5000pt 0.5000pt 0.0000pt 0.5000pt ;border-left:none;
=20mso-border-left-alt:none;border-right:1.0000pt solid windowtext;mso-border-right-alt:1.0000pt solid windowtext;
=20border-top:none;mso-border-top-alt:none;border-bottom:1.0000pt solid windowtext;
=20mso-border-bottom-alt:1.0000pt solid windowtext;" ><p class=3DMsoNormal  align=3Dcenter  style=3D"mso-pagination:widow-orphan;text-align:center;vertical-align:bottom;" ><span style=3D"mso-spacerun:'yes';font-family:'Times New Roman';mso-fareast-font-family:宋体;
=20color:rgb(0,0,0);font-style:normal;font-size:11.0000pt;
=20mso-font-kerning:0.0000pt;" >8.31</span><span style=3D"font-family:'Times New Roman';mso-fareast-font-family:宋体;color:rgb(0,0,0);
=20font-style:normal;font-size:11.0000pt;mso-font-kerning:0.0000pt;" ><o:p></o:p></span></p></td><td width=3D111  valign=3Dtop  style=3D"width:55.5500pt;padding:0.5000pt 0.5000pt 0.0000pt 0.5000pt ;border-left:none;
=20mso-border-left-alt:none;border-right:1.0000pt solid windowtext;mso-border-right-alt:1.0000pt solid windowtext;
=20border-top:none;mso-border-top-alt:none;border-bottom:1.0000pt solid windowtext;
=20mso-border-bottom-alt:1.0000pt solid windowtext;" ><p class=3DMsoNormal  align=3Dcenter  style=3D"mso-pagination:widow-orphan;text-align:center;vertical-align:top;" ><span style=3D"mso-spacerun:'yes';font-family:'Times New Roman';mso-fareast-font-family:宋体;
=20color:rgb(0,0,0);font-style:normal;font-size:10.5000pt;
=20mso-font-kerning:0.0000pt;" >8.42</span><span style=3D"font-family:'Times New Roman';mso-fareast-font-family:宋体;color:rgb(0,0,0);
=20font-style:normal;font-size:10.5000pt;mso-font-kerning:0.0000pt;" ><o:p></o:p></span></p></td><td width=3D96  valign=3Dcenter  nowrap  style=3D"width:48.0000pt;padding:0.5000pt 0.5000pt 0.0000pt 0.5000pt ;border-left:none;
=20mso-border-left-alt:none;border-right:none;mso-border-right-alt:none;
=20border-top:none;mso-border-top-alt:none;border-bottom:none;
=20mso-border-bottom-alt:none;" ><p class=3DMsoNormal ><span style=3D"font-family:宋体;color:rgb(0,0,0);font-style:normal;
=20font-size:11.0000pt;mso-font-kerning:0.0000pt;" ><o:p>&nbsp;</o:p></span></p></td></tr><tr style=3D"height:14.7500pt;" ><td width=3D297  valign=3Dcenter  nowrap  style=3D"width:148.5500pt;padding:0.5000pt 0.5000pt 0.0000pt 0.5000pt ;border-left:none;
=20mso-border-left-alt:none;border-right:none;mso-border-right-alt:none;
=20border-top:none;mso-border-top-alt:none;border-bottom:none;
=20mso-border-bottom-alt:none;" ><p class=3DMsoNormal ><span style=3D"font-family:宋体;color:rgb(0,0,0);font-style:normal;
=20font-size:11.0000pt;mso-font-kerning:0.0000pt;" ><o:p>&nbsp;</o:p></span></p></td><td width=3D109  valign=3Dtop  style=3D"width:54.9000pt;padding:0.5000pt 0.5000pt 0.0000pt 0.5000pt ;border-left:1.0000pt solid windowtext;
=20mso-border-left-alt:1.0000pt solid windowtext;border-right:1.0000pt solid windowtext;mso-border-right-alt:1.0000pt solid windowtext;
=20border-top:none;mso-border-top-alt:none;border-bottom:1.0000pt solid windowtext;
=20mso-border-bottom-alt:1.0000pt solid windowtext;" ><p class=3DMsoNormal  align=3Dcenter  style=3D"text-align:center;" ><span style=3D"font-family:'Times New Roman';mso-fareast-font-family:宋体;color:rgb(0,0,0);
=20font-style:normal;font-size:11.0000pt;mso-font-kerning:0.0000pt;" ><o:p>&nbsp;</o:p></span></p></td><td width=3D163  valign=3Dbottom  style=3D"width:81.9500pt;padding:0.5000pt 0.5000pt 0.0000pt 0.5000pt ;border-left:none;
=20mso-border-left-alt:none;border-right:1.0000pt solid windowtext;mso-border-right-alt:1.0000pt solid windowtext;
=20border-top:none;mso-border-top-alt:none;border-bottom:1.0000pt solid windowtext;
=20mso-border-bottom-alt:1.0000pt solid windowtext;" ><p class=3DMsoNormal  align=3Dcenter  style=3D"mso-pagination:widow-orphan;text-align:center;vertical-align:bottom;" ><span style=3D"mso-spacerun:'yes';font-family:'Times New Roman';mso-fareast-font-family:宋体;
=20color:rgb(0,0,0);font-style:normal;font-size:11.0000pt;
=20mso-font-kerning:0.0000pt;" >15.24</span><span style=3D"font-family:'Times New Roman';mso-fareast-font-family:宋体;color:rgb(0,0,0);
=20font-style:normal;font-size:11.0000pt;mso-font-kerning:0.0000pt;" ><o:p></o:p></span></p></td><td width=3D108  valign=3Dtop  style=3D"width:54.1000pt;padding:0.5000pt 0.5000pt 0.0000pt 0.5000pt ;border-left:none;
=20mso-border-left-alt:none;border-right:1.0000pt solid windowtext;mso-border-right-alt:1.0000pt solid windowtext;
=20border-top:none;mso-border-top-alt:none;border-bottom:1.0000pt solid windowtext;
=20mso-border-bottom-alt:1.0000pt solid windowtext;" ><p class=3DMsoNormal  align=3Dcenter  style=3D"mso-pagination:widow-orphan;text-align:center;vertical-align:top;" ><span style=3D"mso-spacerun:'yes';font-family:'Times New Roman';mso-fareast-font-family:宋体;
=20color:rgb(0,0,0);font-style:normal;font-size:11.0000pt;
=20mso-font-kerning:0.0000pt;" >15.27</span><span style=3D"font-family:'Times New Roman';mso-fareast-font-family:宋体;color:rgb(0,0,0);
=20font-style:normal;font-size:11.0000pt;mso-font-kerning:0.0000pt;" ><o:p></o:p></span></p></td><td width=3D114  valign=3Dbottom  style=3D"width:57.2000pt;padding:0.5000pt 0.5000pt 0.0000pt 0.5000pt ;border-left:none;
=20mso-border-left-alt:none;border-right:1.0000pt solid windowtext;mso-border-right-alt:1.0000pt solid windowtext;
=20border-top:none;mso-border-top-alt:none;border-bottom:1.0000pt solid windowtext;
=20mso-border-bottom-alt:1.0000pt solid windowtext;" ><p class=3DMsoNormal  align=3Dcenter  style=3D"mso-pagination:widow-orphan;text-align:center;vertical-align:bottom;" ><span style=3D"mso-spacerun:'yes';font-family:'Times New Roman';mso-fareast-font-family:宋体;
=20color:rgb(0,0,0);font-style:normal;font-size:11.0000pt;
=20mso-font-kerning:0.0000pt;" >15.02</span><span style=3D"font-family:'Times New Roman';mso-fareast-font-family:宋体;color:rgb(0,0,0);
=20font-style:normal;font-size:11.0000pt;mso-font-kerning:0.0000pt;" ><o:p></o:p></span></p></td><td width=3D342  valign=3Dcenter  nowrap  colspan=3D2  style=3D"width:171.0000pt;padding:0.5000pt 0.5000pt 0.0000pt 0.5000pt ;border-left:none;
=20mso-border-left-alt:none;border-right:none;mso-border-right-alt:none;
=20border-top:none;mso-border-top-alt:none;border-bottom:none;
=20mso-border-bottom-alt:none;" ><p class=3DMsoNormal ><span style=3D"font-family:宋体;color:rgb(0,0,0);font-style:normal;
=20font-size:11.0000pt;mso-font-kerning:0.0000pt;" ><o:p>&nbsp;</o:p></span></p></td><td width=3D118  valign=3Dtop  style=3D"width:59.3000pt;padding:0.5000pt 0.5000pt 0.0000pt 0.5000pt ;border-left:1.0000pt solid windowtext;
=20mso-border-left-alt:1.0000pt solid windowtext;border-right:1.0000pt solid windowtext;mso-border-right-alt:1.0000pt solid windowtext;
=20border-top:none;mso-border-top-alt:none;border-bottom:1.0000pt solid windowtext;
=20mso-border-bottom-alt:1.0000pt solid windowtext;" ><p class=3DMsoNormal  align=3Dcenter  style=3D"text-align:center;" ><span style=3D"font-family:'Times New Roman';mso-fareast-font-family:宋体;color:rgb(0,0,0);
=20font-style:normal;font-size:10.5000pt;mso-font-kerning:0.0000pt;" ><o:p>&nbsp;</o:p></span></p></td><td width=3D101  valign=3Dbottom  style=3D"width:50.5000pt;padding:0.5000pt 0.5000pt 0.0000pt 0.5000pt ;border-left:none;
=20mso-border-left-alt:none;border-right:1.0000pt solid windowtext;mso-border-right-alt:1.0000pt solid windowtext;
=20border-top:none;mso-border-top-alt:none;border-bottom:1.0000pt solid windowtext;
=20mso-border-bottom-alt:1.0000pt solid windowtext;" ><p class=3DMsoNormal  align=3Dcenter  style=3D"mso-pagination:widow-orphan;text-align:center;vertical-align:bottom;" ><span style=3D"mso-spacerun:'yes';font-family:'Times New Roman';mso-fareast-font-family:宋体;
=20color:rgb(0,0,0);font-style:normal;font-size:11.0000pt;
=20mso-font-kerning:0.0000pt;" >8.68</span><span style=3D"font-family:'Times New Roman';mso-fareast-font-family:宋体;color:rgb(0,0,0);
=20font-style:normal;font-size:11.0000pt;mso-font-kerning:0.0000pt;" ><o:p></o:p></span></p></td><td width=3D105  valign=3Dbottom  style=3D"width:52.9500pt;padding:0.5000pt 0.5000pt 0.0000pt 0.5000pt ;border-left:none;
=20mso-border-left-alt:none;border-right:1.0000pt solid windowtext;mso-border-right-alt:1.0000pt solid windowtext;
=20border-top:none;mso-border-top-alt:none;border-bottom:1.0000pt solid windowtext;
=20mso-border-bottom-alt:1.0000pt solid windowtext;" ><p class=3DMsoNormal  align=3Dcenter  style=3D"mso-pagination:widow-orphan;text-align:center;vertical-align:bottom;" ><span style=3D"mso-spacerun:'yes';font-family:'Times New Roman';mso-fareast-font-family:宋体;
=20color:rgb(0,0,0);font-style:normal;font-size:11.0000pt;
=20mso-font-kerning:0.0000pt;" >8.88</span><span style=3D"font-family:'Times New Roman';mso-fareast-font-family:宋体;color:rgb(0,0,0);
=20font-style:normal;font-size:11.0000pt;mso-font-kerning:0.0000pt;" ><o:p></o:p></span></p></td><td width=3D111  valign=3Dtop  style=3D"width:55.5500pt;padding:0.5000pt 0.5000pt 0.0000pt 0.5000pt ;border-left:none;
=20mso-border-left-alt:none;border-right:1.0000pt solid windowtext;mso-border-right-alt:1.0000pt solid windowtext;
=20border-top:none;mso-border-top-alt:none;border-bottom:1.0000pt solid windowtext;
=20mso-border-bottom-alt:1.0000pt solid windowtext;" ><p class=3DMsoNormal  align=3Dcenter  style=3D"mso-pagination:widow-orphan;text-align:center;vertical-align:top;" ><span style=3D"mso-spacerun:'yes';font-family:'Times New Roman';mso-fareast-font-family:宋体;
=20color:rgb(0,0,0);font-style:normal;font-size:10.5000pt;
=20mso-font-kerning:0.0000pt;" >8.52</span><span style=3D"font-family:'Times New Roman';mso-fareast-font-family:宋体;color:rgb(0,0,0);
=20font-style:normal;font-size:10.5000pt;mso-font-kerning:0.0000pt;" ><o:p></o:p></span></p></td><td width=3D96  valign=3Dcenter  nowrap  style=3D"width:48.0000pt;padding:0.5000pt 0.5000pt 0.0000pt 0.5000pt ;border-left:none;
=20mso-border-left-alt:none;border-right:none;mso-border-right-alt:none;
=20border-top:none;mso-border-top-alt:none;border-bottom:none;
=20mso-border-bottom-alt:none;" ><p class=3DMsoNormal ><span style=3D"font-family:宋体;color:rgb(0,0,0);font-style:normal;
=20font-size:11.0000pt;mso-font-kerning:0.0000pt;" ><o:p>&nbsp;</o:p></span></p></td></tr><tr style=3D"height:14.7500pt;" ><td width=3D297  valign=3Dcenter  nowrap  style=3D"width:148.5500pt;padding:0.5000pt 0.5000pt 0.0000pt 0.5000pt ;border-left:none;
=20mso-border-left-alt:none;border-right:none;mso-border-right-alt:none;
=20border-top:none;mso-border-top-alt:none;border-bottom:none;
=20mso-border-bottom-alt:none;" ><p class=3DMsoNormal ><span style=3D"font-family:宋体;color:rgb(0,0,0);font-style:normal;
=20font-size:11.0000pt;mso-font-kerning:0.0000pt;" ><o:p>&nbsp;</o:p></span></p></td><td width=3D109  valign=3Dtop  style=3D"width:54.9000pt;padding:0.5000pt 0.5000pt 0.0000pt 0.5000pt ;border-left:1.0000pt solid windowtext;
=20mso-border-left-alt:1.0000pt solid windowtext;border-right:1.0000pt solid windowtext;mso-border-right-alt:1.0000pt solid windowtext;
=20border-top:none;mso-border-top-alt:none;border-bottom:1.0000pt solid windowtext;
=20mso-border-bottom-alt:1.0000pt solid windowtext;" ><p class=3DMsoNormal  align=3Dcenter  style=3D"mso-pagination:widow-orphan;text-align:center;vertical-align:top;" ><span style=3D"mso-spacerun:'yes';font-family:'Times New Roman';mso-fareast-font-family:宋体;
=20color:rgb(0,0,0);font-style:normal;font-size:10.5000pt;
=20mso-font-kerning:0.0000pt;" >20</span><span style=3D"font-family:'Times New Roman';mso-fareast-font-family:宋体;color:rgb(0,0,0);
=20font-style:normal;font-size:10.5000pt;mso-font-kerning:0.0000pt;" ><o:p></o:p></span></p></td><td width=3D163  valign=3Dbottom  style=3D"width:81.9500pt;padding:0.5000pt 0.5000pt 0.0000pt 0.5000pt ;border-left:none;
=20mso-border-left-alt:none;border-right:1.0000pt solid windowtext;mso-border-right-alt:1.0000pt solid windowtext;
=20border-top:none;mso-border-top-alt:none;border-bottom:1.0000pt solid windowtext;
=20mso-border-bottom-alt:1.0000pt solid windowtext;" ><p class=3DMsoNormal  align=3Dcenter  style=3D"mso-pagination:widow-orphan;text-align:center;vertical-align:bottom;" ><span style=3D"mso-spacerun:'yes';font-family:'Times New Roman';mso-fareast-font-family:宋体;
=20color:rgb(0,0,0);font-style:normal;font-size:11.0000pt;
=20mso-font-kerning:0.0000pt;" >14.12</span><span style=3D"font-family:'Times New Roman';mso-fareast-font-family:宋体;color:rgb(0,0,0);
=20font-style:normal;font-size:11.0000pt;mso-font-kerning:0.0000pt;" ><o:p></o:p></span></p></td><td width=3D108  valign=3Dtop  style=3D"width:54.1000pt;padding:0.5000pt 0.5000pt 0.0000pt 0.5000pt ;border-left:none;
=20mso-border-left-alt:none;border-right:1.0000pt solid windowtext;mso-border-right-alt:1.0000pt solid windowtext;
=20border-top:none;mso-border-top-alt:none;border-bottom:1.0000pt solid windowtext;
=20mso-border-bottom-alt:1.0000pt solid windowtext;" ><p class=3DMsoNormal  align=3Dcenter  style=3D"mso-pagination:widow-orphan;text-align:center;vertical-align:top;" ><span style=3D"mso-spacerun:'yes';font-family:'Times New Roman';mso-fareast-font-family:宋体;
=20color:rgb(0,0,0);font-style:normal;font-size:10.5000pt;
=20mso-font-kerning:0.0000pt;" >19.9</span><span style=3D"font-family:'Times New Roman';mso-fareast-font-family:宋体;color:rgb(0,0,0);
=20font-style:normal;font-size:10.5000pt;mso-font-kerning:0.0000pt;" ><o:p></o:p></span></p></td><td width=3D114  valign=3Dbottom  style=3D"width:57.2000pt;padding:0.5000pt 0.5000pt 0.0000pt 0.5000pt ;border-left:none;
=20mso-border-left-alt:none;border-right:1.0000pt solid windowtext;mso-border-right-alt:1.0000pt solid windowtext;
=20border-top:none;mso-border-top-alt:none;border-bottom:1.0000pt solid windowtext;
=20mso-border-bottom-alt:1.0000pt solid windowtext;" ><p class=3DMsoNormal  align=3Dcenter  style=3D"mso-pagination:widow-orphan;text-align:center;vertical-align:bottom;" ><span style=3D"mso-spacerun:'yes';font-family:'Times New Roman';mso-fareast-font-family:宋体;
=20color:rgb(0,0,0);font-style:normal;font-size:11.0000pt;
=20mso-font-kerning:0.0000pt;" >19.62</span><span style=3D"font-family:'Times New Roman';mso-fareast-font-family:宋体;color:rgb(0,0,0);
=20font-style:normal;font-size:11.0000pt;mso-font-kerning:0.0000pt;" ><o:p></o:p></span></p></td><td width=3D342  valign=3Dcenter  nowrap  colspan=3D2  style=3D"width:171.0000pt;padding:0.5000pt 0.5000pt 0.0000pt 0.5000pt ;border-left:none;
=20mso-border-left-alt:none;border-right:none;mso-border-right-alt:none;
=20border-top:none;mso-border-top-alt:none;border-bottom:none;
=20mso-border-bottom-alt:none;" ><p class=3DMsoNormal ><span style=3D"font-family:宋体;color:rgb(0,0,0);font-style:normal;
=20font-size:11.0000pt;mso-font-kerning:0.0000pt;" ><o:p>&nbsp;</o:p></span></p></td><td width=3D118  valign=3Dtop  style=3D"width:59.3000pt;padding:0.5000pt 0.5000pt 0.0000pt 0.5000pt ;border-left:1.0000pt solid windowtext;
=20mso-border-left-alt:1.0000pt solid windowtext;border-right:1.0000pt solid windowtext;mso-border-right-alt:1.0000pt solid windowtext;
=20border-top:none;mso-border-top-alt:none;border-bottom:1.0000pt solid windowtext;
=20mso-border-bottom-alt:1.0000pt solid windowtext;" ><p class=3DMsoNormal  align=3Dcenter  style=3D"mso-pagination:widow-orphan;text-align:center;vertical-align:top;" ><span style=3D"mso-spacerun:'yes';font-family:'Times New Roman';mso-fareast-font-family:宋体;
=20color:rgb(0,0,0);font-style:normal;font-size:10.5000pt;
=20mso-font-kerning:0.0000pt;" >20</span><span style=3D"font-family:'Times New Roman';mso-fareast-font-family:宋体;color:rgb(0,0,0);
=20font-style:normal;font-size:10.5000pt;mso-font-kerning:0.0000pt;" ><o:p></o:p></span></p></td><td width=3D101  valign=3Dbottom  style=3D"width:50.5000pt;padding:0.5000pt 0.5000pt 0.0000pt 0.5000pt ;border-left:none;
=20mso-border-left-alt:none;border-right:1.0000pt solid windowtext;mso-border-right-alt:1.0000pt solid windowtext;
=20border-top:none;mso-border-top-alt:none;border-bottom:1.0000pt solid windowtext;
=20mso-border-bottom-alt:1.0000pt solid windowtext;" ><p class=3DMsoNormal  align=3Dcenter  style=3D"mso-pagination:widow-orphan;text-align:center;vertical-align:bottom;" ><span style=3D"mso-spacerun:'yes';font-family:'Times New Roman';mso-fareast-font-family:宋体;
=20color:rgb(0,0,0);font-style:normal;font-size:11.0000pt;
=20mso-font-kerning:0.0000pt;" >8.51</span><span style=3D"font-family:'Times New Roman';mso-fareast-font-family:宋体;color:rgb(0,0,0);
=20font-style:normal;font-size:11.0000pt;mso-font-kerning:0.0000pt;" ><o:p></o:p></span></p></td><td width=3D105  valign=3Dbottom  style=3D"width:52.9500pt;padding:0.5000pt 0.5000pt 0.0000pt 0.5000pt ;border-left:none;
=20mso-border-left-alt:none;border-right:1.0000pt solid windowtext;mso-border-right-alt:1.0000pt solid windowtext;
=20border-top:none;mso-border-top-alt:none;border-bottom:1.0000pt solid windowtext;
=20mso-border-bottom-alt:1.0000pt solid windowtext;" ><p class=3DMsoNormal  align=3Dcenter  style=3D"mso-pagination:widow-orphan;text-align:center;vertical-align:bottom;" ><span style=3D"mso-spacerun:'yes';font-family:'Times New Roman';mso-fareast-font-family:宋体;
=20color:rgb(0,0,0);font-style:normal;font-size:11.0000pt;
=20mso-font-kerning:0.0000pt;" >8.34</span><span style=3D"font-family:'Times New Roman';mso-fareast-font-family:宋体;color:rgb(0,0,0);
=20font-style:normal;font-size:11.0000pt;mso-font-kerning:0.0000pt;" ><o:p></o:p></span></p></td><td width=3D111  valign=3Dtop  style=3D"width:55.5500pt;padding:0.5000pt 0.5000pt 0.0000pt 0.5000pt ;border-left:none;
=20mso-border-left-alt:none;border-right:1.0000pt solid windowtext;mso-border-right-alt:1.0000pt solid windowtext;
=20border-top:none;mso-border-top-alt:none;border-bottom:1.0000pt solid windowtext;
=20mso-border-bottom-alt:1.0000pt solid windowtext;" ><p class=3DMsoNormal  align=3Dcenter  style=3D"mso-pagination:widow-orphan;text-align:center;vertical-align:top;" ><span style=3D"mso-spacerun:'yes';font-family:'Times New Roman';mso-fareast-font-family:宋体;
=20color:rgb(0,0,0);font-style:normal;font-size:10.5000pt;
=20mso-font-kerning:0.0000pt;" >8.72</span><span style=3D"font-family:'Times New Roman';mso-fareast-font-family:宋体;color:rgb(0,0,0);
=20font-style:normal;font-size:10.5000pt;mso-font-kerning:0.0000pt;" ><o:p></o:p></span></p></td><td width=3D96  valign=3Dcenter  nowrap  style=3D"width:48.0000pt;padding:0.5000pt 0.5000pt 0.0000pt 0.5000pt ;border-left:none;
=20mso-border-left-alt:none;border-right:none;mso-border-right-alt:none;
=20border-top:none;mso-border-top-alt:none;border-bottom:none;
=20mso-border-bottom-alt:none;" ><p class=3DMsoNormal ><span style=3D"font-family:宋体;color:rgb(0,0,0);font-style:normal;
=20font-size:11.0000pt;mso-font-kerning:0.0000pt;" ><o:p>&nbsp;</o:p></span></p></td></tr><tr style=3D"height:14.7500pt;" ><td width=3D297  valign=3Dcenter  nowrap  style=3D"width:148.5500pt;padding:0.5000pt 0.5000pt 0.0000pt 0.5000pt ;border-left:none;
=20mso-border-left-alt:none;border-right:none;mso-border-right-alt:none;
=20border-top:none;mso-border-top-alt:none;border-bottom:none;
=20mso-border-bottom-alt:none;" ><p class=3DMsoNormal ><span style=3D"font-family:宋体;color:rgb(0,0,0);font-style:normal;
=20font-size:11.0000pt;mso-font-kerning:0.0000pt;" ><o:p>&nbsp;</o:p></span></p></td><td width=3D109  valign=3Dtop  style=3D"width:54.9000pt;padding:0.5000pt 0.5000pt 0.0000pt 0.5000pt ;border-left:1.0000pt solid windowtext;
=20mso-border-left-alt:1.0000pt solid windowtext;border-right:1.0000pt solid windowtext;mso-border-right-alt:1.0000pt solid windowtext;
=20border-top:none;mso-border-top-alt:none;border-bottom:1.0000pt solid windowtext;
=20mso-border-bottom-alt:1.0000pt solid windowtext;" ><p class=3DMsoNormal  align=3Dcenter  style=3D"text-align:center;" ><span style=3D"font-family:'Times New Roman';mso-fareast-font-family:宋体;color:rgb(0,0,0);
=20font-style:normal;font-size:11.0000pt;mso-font-kerning:0.0000pt;" ><o:p>&nbsp;</o:p></span></p></td><td width=3D163  valign=3Dbottom  style=3D"width:81.9500pt;padding:0.5000pt 0.5000pt 0.0000pt 0.5000pt ;border-left:none;
=20mso-border-left-alt:none;border-right:1.0000pt solid windowtext;mso-border-right-alt:1.0000pt solid windowtext;
=20border-top:none;mso-border-top-alt:none;border-bottom:1.0000pt solid windowtext;
=20mso-border-bottom-alt:1.0000pt solid windowtext;" ><p class=3DMsoNormal  align=3Dcenter  style=3D"mso-pagination:widow-orphan;text-align:center;vertical-align:bottom;" ><span style=3D"mso-spacerun:'yes';font-family:'Times New Roman';mso-fareast-font-family:宋体;
=20color:rgb(0,0,0);font-style:normal;font-size:11.0000pt;
=20mso-font-kerning:0.0000pt;" >15.23</span><span style=3D"font-family:'Times New Roman';mso-fareast-font-family:宋体;color:rgb(0,0,0);
=20font-style:normal;font-size:11.0000pt;mso-font-kerning:0.0000pt;" ><o:p></o:p></span></p></td><td width=3D108  valign=3Dtop  style=3D"width:54.1000pt;padding:0.5000pt 0.5000pt 0.0000pt 0.5000pt ;border-left:none;
=20mso-border-left-alt:none;border-right:1.0000pt solid windowtext;mso-border-right-alt:1.0000pt solid windowtext;
=20border-top:none;mso-border-top-alt:none;border-bottom:1.0000pt solid windowtext;
=20mso-border-bottom-alt:1.0000pt solid windowtext;" ><p class=3DMsoNormal  align=3Dcenter  style=3D"mso-pagination:widow-orphan;text-align:center;vertical-align:top;" ><span style=3D"mso-spacerun:'yes';font-family:'Times New Roman';mso-fareast-font-family:宋体;
=20color:rgb(0,0,0);font-style:normal;font-size:11.0000pt;
=20mso-font-kerning:0.0000pt;" >19.65</span><span style=3D"font-family:'Times New Roman';mso-fareast-font-family:宋体;color:rgb(0,0,0);
=20font-style:normal;font-size:11.0000pt;mso-font-kerning:0.0000pt;" ><o:p></o:p></span></p></td><td width=3D114  valign=3Dbottom  style=3D"width:57.2000pt;padding:0.5000pt 0.5000pt 0.0000pt 0.5000pt ;border-left:none;
=20mso-border-left-alt:none;border-right:1.0000pt solid windowtext;mso-border-right-alt:1.0000pt solid windowtext;
=20border-top:none;mso-border-top-alt:none;border-bottom:1.0000pt solid windowtext;
=20mso-border-bottom-alt:1.0000pt solid windowtext;" ><p class=3DMsoNormal  align=3Dcenter  style=3D"mso-pagination:widow-orphan;text-align:center;vertical-align:bottom;" ><span style=3D"mso-spacerun:'yes';font-family:'Times New Roman';mso-fareast-font-family:宋体;
=20color:rgb(0,0,0);font-style:normal;font-size:11.0000pt;
=20mso-font-kerning:0.0000pt;" >19.43</span><span style=3D"font-family:'Times New Roman';mso-fareast-font-family:宋体;color:rgb(0,0,0);
=20font-style:normal;font-size:11.0000pt;mso-font-kerning:0.0000pt;" ><o:p></o:p></span></p></td><td width=3D342  valign=3Dcenter  nowrap  colspan=3D2  style=3D"width:171.0000pt;padding:0.5000pt 0.5000pt 0.0000pt 0.5000pt ;border-left:none;
=20mso-border-left-alt:none;border-right:none;mso-border-right-alt:none;
=20border-top:none;mso-border-top-alt:none;border-bottom:none;
=20mso-border-bottom-alt:none;" ><p class=3DMsoNormal ><span style=3D"font-family:宋体;color:rgb(0,0,0);font-style:normal;
=20font-size:11.0000pt;mso-font-kerning:0.0000pt;" ><o:p>&nbsp;</o:p></span></p></td><td width=3D118  valign=3Dtop  style=3D"width:59.3000pt;padding:0.5000pt 0.5000pt 0.0000pt 0.5000pt ;border-left:1.0000pt solid windowtext;
=20mso-border-left-alt:1.0000pt solid windowtext;border-right:1.0000pt solid windowtext;mso-border-right-alt:1.0000pt solid windowtext;
=20border-top:none;mso-border-top-alt:none;border-bottom:1.0000pt solid windowtext;
=20mso-border-bottom-alt:1.0000pt solid windowtext;" ><p class=3DMsoNormal  align=3Dcenter  style=3D"text-align:center;" ><span style=3D"font-family:'Times New Roman';mso-fareast-font-family:宋体;color:rgb(0,0,0);
=20font-style:normal;font-size:10.5000pt;mso-font-kerning:0.0000pt;" ><o:p>&nbsp;</o:p></span></p></td><td width=3D101  valign=3Dbottom  style=3D"width:50.5000pt;padding:0.5000pt 0.5000pt 0.0000pt 0.5000pt ;border-left:none;
=20mso-border-left-alt:none;border-right:1.0000pt solid windowtext;mso-border-right-alt:1.0000pt solid windowtext;
=20border-top:none;mso-border-top-alt:none;border-bottom:1.0000pt solid windowtext;
=20mso-border-bottom-alt:1.0000pt solid windowtext;" ><p class=3DMsoNormal  align=3Dcenter  style=3D"mso-pagination:widow-orphan;text-align:center;vertical-align:bottom;" ><span style=3D"mso-spacerun:'yes';font-family:'Times New Roman';mso-fareast-font-family:宋体;
=20color:rgb(0,0,0);font-style:normal;font-size:11.0000pt;
=20mso-font-kerning:0.0000pt;" >9.15</span><span style=3D"font-family:'Times New Roman';mso-fareast-font-family:宋体;color:rgb(0,0,0);
=20font-style:normal;font-size:11.0000pt;mso-font-kerning:0.0000pt;" ><o:p></o:p></span></p></td><td width=3D105  valign=3Dbottom  style=3D"width:52.9500pt;padding:0.5000pt 0.5000pt 0.0000pt 0.5000pt ;border-left:none;
=20mso-border-left-alt:none;border-right:1.0000pt solid windowtext;mso-border-right-alt:1.0000pt solid windowtext;
=20border-top:none;mso-border-top-alt:none;border-bottom:1.0000pt solid windowtext;
=20mso-border-bottom-alt:1.0000pt solid windowtext;" ><p class=3DMsoNormal  align=3Dcenter  style=3D"mso-pagination:widow-orphan;text-align:center;vertical-align:bottom;" ><span style=3D"mso-spacerun:'yes';font-family:'Times New Roman';mso-fareast-font-family:宋体;
=20color:rgb(0,0,0);font-style:normal;font-size:11.0000pt;
=20mso-font-kerning:0.0000pt;" >8.71</span><span style=3D"font-family:'Times New Roman';mso-fareast-font-family:宋体;color:rgb(0,0,0);
=20font-style:normal;font-size:11.0000pt;mso-font-kerning:0.0000pt;" ><o:p></o:p></span></p></td><td width=3D111  valign=3Dtop  style=3D"width:55.5500pt;padding:0.5000pt 0.5000pt 0.0000pt 0.5000pt ;border-left:none;
=20mso-border-left-alt:none;border-right:1.0000pt solid windowtext;mso-border-right-alt:1.0000pt solid windowtext;
=20border-top:none;mso-border-top-alt:none;border-bottom:1.0000pt solid windowtext;
=20mso-border-bottom-alt:1.0000pt solid windowtext;" ><p class=3DMsoNormal  align=3Dcenter  style=3D"mso-pagination:widow-orphan;text-align:center;vertical-align:top;" ><span style=3D"mso-spacerun:'yes';font-family:'Times New Roman';mso-fareast-font-family:宋体;
=20color:rgb(0,0,0);font-style:normal;font-size:10.5000pt;
=20mso-font-kerning:0.0000pt;" >9.1</span><span style=3D"font-family:'Times New Roman';mso-fareast-font-family:宋体;color:rgb(0,0,0);
=20font-style:normal;font-size:10.5000pt;mso-font-kerning:0.0000pt;" ><o:p></o:p></span></p></td><td width=3D96  valign=3Dcenter  nowrap  style=3D"width:48.0000pt;padding:0.5000pt 0.5000pt 0.0000pt 0.5000pt ;border-left:none;
=20mso-border-left-alt:none;border-right:none;mso-border-right-alt:none;
=20border-top:none;mso-border-top-alt:none;border-bottom:none;
=20mso-border-bottom-alt:none;" ><p class=3DMsoNormal ><span style=3D"font-family:宋体;color:rgb(0,0,0);font-style:normal;
=20font-size:11.0000pt;mso-font-kerning:0.0000pt;" ><o:p>&nbsp;</o:p></span></p></td></tr><tr style=3D"height:14.7500pt;" ><td width=3D297  valign=3Dcenter  nowrap  style=3D"width:148.5500pt;padding:0.5000pt 0.5000pt 0.0000pt 0.5000pt ;border-left:none;
=20mso-border-left-alt:none;border-right:none;mso-border-right-alt:none;
=20border-top:none;mso-border-top-alt:none;border-bottom:none;
=20mso-border-bottom-alt:none;" ><p class=3DMsoNormal ><span style=3D"font-family:宋体;color:rgb(0,0,0);font-style:normal;
=20font-size:11.0000pt;mso-font-kerning:0.0000pt;" ><o:p>&nbsp;</o:p></span></p></td><td width=3D109  valign=3Dtop  style=3D"width:54.9000pt;padding:0.5000pt 0.5000pt 0.0000pt 0.5000pt ;border-left:1.0000pt solid windowtext;
=20mso-border-left-alt:1.0000pt solid windowtext;border-right:1.0000pt solid windowtext;mso-border-right-alt:1.0000pt solid windowtext;
=20border-top:none;mso-border-top-alt:none;border-bottom:1.0000pt solid windowtext;
=20mso-border-bottom-alt:1.0000pt solid windowtext;" ><p class=3DMsoNormal  align=3Dcenter  style=3D"text-align:center;" ><span style=3D"font-family:'Times New Roman';mso-fareast-font-family:宋体;color:rgb(0,0,0);
=20font-style:normal;font-size:11.0000pt;mso-font-kerning:0.0000pt;" ><o:p>&nbsp;</o:p></span></p></td><td width=3D163  valign=3Dbottom  style=3D"width:81.9500pt;padding:0.5000pt 0.5000pt 0.0000pt 0.5000pt ;border-left:none;
=20mso-border-left-alt:none;border-right:1.0000pt solid windowtext;mso-border-right-alt:1.0000pt solid windowtext;
=20border-top:none;mso-border-top-alt:none;border-bottom:1.0000pt solid windowtext;
=20mso-border-bottom-alt:1.0000pt solid windowtext;" ><p class=3DMsoNormal  align=3Dcenter  style=3D"mso-pagination:widow-orphan;text-align:center;vertical-align:bottom;" ><span style=3D"mso-spacerun:'yes';font-family:'Times New Roman';mso-fareast-font-family:宋体;
=20color:rgb(0,0,0);font-style:normal;font-size:11.0000pt;
=20mso-font-kerning:0.0000pt;" >14.15</span><span style=3D"font-family:'Times New Roman';mso-fareast-font-family:宋体;color:rgb(0,0,0);
=20font-style:normal;font-size:11.0000pt;mso-font-kerning:0.0000pt;" ><o:p></o:p></span></p></td><td width=3D108  valign=3Dtop  style=3D"width:54.1000pt;padding:0.5000pt 0.5000pt 0.0000pt 0.5000pt ;border-left:none;
=20mso-border-left-alt:none;border-right:1.0000pt solid windowtext;mso-border-right-alt:1.0000pt solid windowtext;
=20border-top:none;mso-border-top-alt:none;border-bottom:1.0000pt solid windowtext;
=20mso-border-bottom-alt:1.0000pt solid windowtext;" ><p class=3DMsoNormal  align=3Dcenter  style=3D"mso-pagination:widow-orphan;text-align:center;vertical-align:top;" ><span style=3D"mso-spacerun:'yes';font-family:'Times New Roman';mso-fareast-font-family:宋体;
=20color:rgb(0,0,0);font-style:normal;font-size:11.0000pt;
=20mso-font-kerning:0.0000pt;" >21.26</span><span style=3D"font-family:'Times New Roman';mso-fareast-font-family:宋体;color:rgb(0,0,0);
=20font-style:normal;font-size:11.0000pt;mso-font-kerning:0.0000pt;" ><o:p></o:p></span></p></td><td width=3D114  valign=3Dbottom  style=3D"width:57.2000pt;padding:0.5000pt 0.5000pt 0.0000pt 0.5000pt ;border-left:none;
=20mso-border-left-alt:none;border-right:1.0000pt solid windowtext;mso-border-right-alt:1.0000pt solid windowtext;
=20border-top:none;mso-border-top-alt:none;border-bottom:1.0000pt solid windowtext;
=20mso-border-bottom-alt:1.0000pt solid windowtext;" ><p class=3DMsoNormal  align=3Dcenter  style=3D"mso-pagination:widow-orphan;text-align:center;vertical-align:bottom;" ><span style=3D"mso-spacerun:'yes';font-family:'Times New Roman';mso-fareast-font-family:宋体;
=20color:rgb(0,0,0);font-style:normal;font-size:11.0000pt;
=20mso-font-kerning:0.0000pt;" >17.55</span><span style=3D"font-family:'Times New Roman';mso-fareast-font-family:宋体;color:rgb(0,0,0);
=20font-style:normal;font-size:11.0000pt;mso-font-kerning:0.0000pt;" ><o:p></o:p></span></p></td><td width=3D342  valign=3Dcenter  nowrap  colspan=3D2  style=3D"width:171.0000pt;padding:0.5000pt 0.5000pt 0.0000pt 0.5000pt ;border-left:none;
=20mso-border-left-alt:none;border-right:none;mso-border-right-alt:none;
=20border-top:none;mso-border-top-alt:none;border-bottom:none;
=20mso-border-bottom-alt:none;" ><p class=3DMsoNormal ><span style=3D"font-family:宋体;color:rgb(0,0,0);font-style:normal;
=20font-size:11.0000pt;mso-font-kerning:0.0000pt;" ><o:p>&nbsp;</o:p></span></p></td><td width=3D118  valign=3Dtop  style=3D"width:59.3000pt;padding:0.5000pt 0.5000pt 0.0000pt 0.5000pt ;border-left:1.0000pt solid windowtext;
=20mso-border-left-alt:1.0000pt solid windowtext;border-right:1.0000pt solid windowtext;mso-border-right-alt:1.0000pt solid windowtext;
=20border-top:none;mso-border-top-alt:none;border-bottom:1.0000pt solid windowtext;
=20mso-border-bottom-alt:1.0000pt solid windowtext;" ><p class=3DMsoNormal  align=3Dcenter  style=3D"text-align:center;" ><span style=3D"font-family:'Times New Roman';mso-fareast-font-family:宋体;color:rgb(0,0,0);
=20font-style:normal;font-size:10.5000pt;mso-font-kerning:0.0000pt;" ><o:p>&nbsp;</o:p></span></p></td><td width=3D101  valign=3Dbottom  style=3D"width:50.5000pt;padding:0.5000pt 0.5000pt 0.0000pt 0.5000pt ;border-left:none;
=20mso-border-left-alt:none;border-right:1.0000pt solid windowtext;mso-border-right-alt:1.0000pt solid windowtext;
=20border-top:none;mso-border-top-alt:none;border-bottom:1.0000pt solid windowtext;
=20mso-border-bottom-alt:1.0000pt solid windowtext;" ><p class=3DMsoNormal  align=3Dcenter  style=3D"mso-pagination:widow-orphan;text-align:center;vertical-align:bottom;" ><span style=3D"mso-spacerun:'yes';font-family:'Times New Roman';mso-fareast-font-family:宋体;
=20color:rgb(0,0,0);font-style:normal;font-size:11.0000pt;
=20mso-font-kerning:0.0000pt;" >8.32</span><span style=3D"font-family:'Times New Roman';mso-fareast-font-family:宋体;color:rgb(0,0,0);
=20font-style:normal;font-size:11.0000pt;mso-font-kerning:0.0000pt;" ><o:p></o:p></span></p></td><td width=3D105  valign=3Dbottom  style=3D"width:52.9500pt;padding:0.5000pt 0.5000pt 0.0000pt 0.5000pt ;border-left:none;
=20mso-border-left-alt:none;border-right:1.0000pt solid windowtext;mso-border-right-alt:1.0000pt solid windowtext;
=20border-top:none;mso-border-top-alt:none;border-bottom:1.0000pt solid windowtext;
=20mso-border-bottom-alt:1.0000pt solid windowtext;" ><p class=3DMsoNormal  align=3Dcenter  style=3D"mso-pagination:widow-orphan;text-align:center;vertical-align:bottom;" ><span style=3D"mso-spacerun:'yes';font-family:'Times New Roman';mso-fareast-font-family:宋体;
=20color:rgb(0,0,0);font-style:normal;font-size:11.0000pt;
=20mso-font-kerning:0.0000pt;" >9.25</span><span style=3D"font-family:'Times New Roman';mso-fareast-font-family:宋体;color:rgb(0,0,0);
=20font-style:normal;font-size:11.0000pt;mso-font-kerning:0.0000pt;" ><o:p></o:p></span></p></td><td width=3D111  valign=3Dtop  style=3D"width:55.5500pt;padding:0.5000pt 0.5000pt 0.0000pt 0.5000pt ;border-left:none;
=20mso-border-left-alt:none;border-right:1.0000pt solid windowtext;mso-border-right-alt:1.0000pt solid windowtext;
=20border-top:none;mso-border-top-alt:none;border-bottom:1.0000pt solid windowtext;
=20mso-border-bottom-alt:1.0000pt solid windowtext;" ><p class=3DMsoNormal  align=3Dcenter  style=3D"mso-pagination:widow-orphan;text-align:center;vertical-align:top;" ><span style=3D"mso-spacerun:'yes';font-family:'Times New Roman';mso-fareast-font-family:宋体;
=20color:rgb(0,0,0);font-style:normal;font-size:10.5000pt;
=20mso-font-kerning:0.0000pt;" >8.42</span><span style=3D"font-family:'Times New Roman';mso-fareast-font-family:宋体;color:rgb(0,0,0);
=20font-style:normal;font-size:10.5000pt;mso-font-kerning:0.0000pt;" ><o:p></o:p></span></p></td><td width=3D96  valign=3Dcenter  nowrap  style=3D"width:48.0000pt;padding:0.5000pt 0.5000pt 0.0000pt 0.5000pt ;border-left:none;
=20mso-border-left-alt:none;border-right:none;mso-border-right-alt:none;
=20border-top:none;mso-border-top-alt:none;border-bottom:none;
=20mso-border-bottom-alt:none;" ><p class=3DMsoNormal ><span style=3D"font-family:宋体;color:rgb(0,0,0);font-style:normal;
=20font-size:11.0000pt;mso-font-kerning:0.0000pt;" ><o:p>&nbsp;</o:p></span></p></td></tr><tr style=3D"height:14.7500pt;" ><td width=3D297  valign=3Dcenter  nowrap  style=3D"width:148.5500pt;padding:0.5000pt 0.5000pt 0.0000pt 0.5000pt ;border-left:none;
=20mso-border-left-alt:none;border-right:none;mso-border-right-alt:none;
=20border-top:none;mso-border-top-alt:none;border-bottom:none;
=20mso-border-bottom-alt:none;" ><p class=3DMsoNormal ><span style=3D"font-family:宋体;color:rgb(0,0,0);font-style:normal;
=20font-size:11.0000pt;mso-font-kerning:0.0000pt;" ><o:p>&nbsp;</o:p></span></p></td><td width=3D109  valign=3Dtop  style=3D"width:54.9000pt;padding:0.5000pt 0.5000pt 0.0000pt 0.5000pt ;border-left:1.0000pt solid windowtext;
=20mso-border-left-alt:1.0000pt solid windowtext;border-right:1.0000pt solid windowtext;mso-border-right-alt:1.0000pt solid windowtext;
=20border-top:none;mso-border-top-alt:none;border-bottom:1.0000pt solid windowtext;
=20mso-border-bottom-alt:1.0000pt solid windowtext;" ><p class=3DMsoNormal  align=3Dcenter  style=3D"text-align:center;" ><span style=3D"font-family:'Times New Roman';mso-fareast-font-family:宋体;color:rgb(0,0,0);
=20font-style:normal;font-size:11.0000pt;mso-font-kerning:0.0000pt;" ><o:p>&nbsp;</o:p></span></p></td><td width=3D163  valign=3Dbottom  style=3D"width:81.9500pt;padding:0.5000pt 0.5000pt 0.0000pt 0.5000pt ;border-left:none;
=20mso-border-left-alt:none;border-right:1.0000pt solid windowtext;mso-border-right-alt:1.0000pt solid windowtext;
=20border-top:none;mso-border-top-alt:none;border-bottom:1.0000pt solid windowtext;
[truncated: 1,690,493 more chars]
